# Supplementary material for: Proteomic Analysis of Hypothalamus and Pituitary Gland in Pre and Postpubertal Brahman Heifers
Source: Front Genet. 2022 Jun 14;13:935433. doi: 10.3389/fgene.2022.935433 (PMC9237413; doi:10.3389/fgene.2022.935433)
Supplement: Supplementary file 1 [file Table1.XLSX]

## Sheet: Table S1
Supplementary S1. List of expressed proteins in the hypothalamus and pitutary between pre- and post-pubertal Brahman heifers
Tissue	Uniprot ID	Ensembl protein ID	Ensembl gene ID	Symbol	log2FC	adj.pvalue	Differentially abundant protein	Up versus down regulation
Hypothalamus	Q9BGI3	ENSBTAP00000015996	ENSBTAG00000012062	PRDX2	0.416273	0	YES	DOWN
Hypothalamus	G8JKX4	ENSBTAP00000019461	ENSBTAG00000014614	ACTA2	-0.191175	0	YES	UP
Hypothalamus	P01966	ENSBTAP00000022034	ENSBTAG00000026417	HBA	1.19721	0	YES	DOWN
Hypothalamus	O02675	ENSBTAP00000024448	ENSBTAG00000018373	DPYSL2	-0.193725	0	YES	UP
Hypothalamus	Q5E956	ENSBTAP00000026358	ENSBTAG00000019782	TPI1	0.209179	0	YES	DOWN
Hypothalamus	A7MBH9	ENSBTAP00000027511	ENSBTAG00000020645	GNAI2	-0.337752	0	YES	UP
Hypothalamus	P02548	ENSBTAP00000029264	ENSBTAG00000021949	NEFL	0.458134	0	YES	DOWN
Hypothalamus	F1MSQ6	ENSBTAP00000029508	ENSBTAG00000013147	NEFH	0.413354	0	YES	DOWN
Hypothalamus	F1MPL4	ENSBTAP00000041066	ENSBTAG00000047186	NME2	0.759307	0	YES	DOWN
Hypothalamus	F1MVI0	ENSBTAP00000042896	ENSBTAG00000020679	CNTN1	-0.191489	0	YES	UP
Hypothalamus	P02690	ENSBTAP00000043814	ENSBTAG00000000071	PMP2	1.5911	0	YES	DOWN
Hypothalamus	G3MWT9	ENSBTAP00000053994	ENSBTAG00000014788	AKAP12	-0.361664	0	YES	UP
Hypothalamus	P80724	.	.	BASP1	-0.456746	0	YES	UP
Hypothalamus	O77788	.	ENSBTAG00000039530	NF-M	0.279332	0	YES	DOWN
Hypothalamus	Q7JAT2	.	ENSBTAG00000043564	MT-ATP8	0.316058	0	YES	DOWN
Hypothalamus	V6F7P3	.	ENSBTAG00000005627	PAFAH1B2	0.333649	0	YES	DOWN
Hypothalamus	Q148C4	.	.	PCP4	0.356071	0	YES	DOWN
Hypothalamus	Q3SZ92	.	.	MBP	0.490602	0	YES	DOWN
Hypothalamus	B0JYQ0	.	ENSBTAG00000017121	ALB	0.754954	0	YES	DOWN
Hypothalamus	Q0VD18	ENSBTAP00000047621	ENSBTAG00000010957	LHPP	1.52679	1.69864e-14	YES	DOWN
Hypothalamus	Q3ZCF3	ENSBTAP00000035184	ENSBTAG00000025191	SKP1	0.370674	2.42663e-14	YES	DOWN
Hypothalamus	P00921	.	ENSBTAG00000017733	CA2	0.625948	3.86055e-14	YES	DOWN
Hypothalamus	A4IFR2	ENSBTAP00000042463	ENSBTAG00000013250	PCSK1N	-0.347998	1.47708e-13	YES	UP
Hypothalamus	F1N789	ENSBTAP00000053644	ENSBTAG00000021879	VCL	1.07576	1.69864e-13	YES	DOWN
Hypothalamus	Q3ZBY4	ENSBTAP00000017416	ENSBTAG00000013099	ALDOC	-0.225073	2.48263e-13	YES	UP
Hypothalamus	E1BJB1	ENSBTAP00000030869	ENSBTAG00000046886	TUBB2A	-0.232903	2.48263e-13	YES	UP
Hypothalamus	Q6B856	ENSBTAP00000005346	ENSBTAG00000004093	TUBB2B	-0.394825	6.03961e-13	YES	UP
Hypothalamus	Q0IIL7	.	.	CPLX1	0.654055	1.40745e-12	YES	DOWN
Hypothalamus	Q5E947	ENSBTAP00000004751	ENSBTAG00000003642	PRDX1	-0.23978	5.61684e-12	YES	UP
Hypothalamus	F1MFF8	ENSBTAP00000052366	ENSBTAG00000017044	MAG	0.549114	5.61684e-12	YES	DOWN
Hypothalamus	P00366	.	ENSBTAG00000007540	GLUD1	-0.25541	1.96111e-11	YES	UP
Hypothalamus	A8E4P5	ENSBTAP00000012201	ENSBTAG00000009260	GPM6B	-0.619927	2.40252e-11	YES	UP
Hypothalamus	A6QLZ3	ENSBTAP00000010988	ENSBTAG00000008341	ARSB	0.719351	2.42957e-11	YES	DOWN
Hypothalamus	P23935	ENSBTAP00000012287	ENSBTAG00000009334	NDUFA5	0.692889	2.61591e-11	YES	DOWN
Hypothalamus	P12624	.	ENSBTAG00000002082	MARCKS	-0.458404	2.67997e-11	YES	UP
Hypothalamus	F1MM83	ENSBTAP00000022314	ENSBTAG00000016783	PGLS	0.477457	3.66623e-11	YES	DOWN
Hypothalamus	P13619	ENSBTAP00000008447	ENSBTAG00000006441	ATP5F1	-0.305688	2.71654e-10	YES	UP
Hypothalamus	F1MC12	ENSBTAP00000003985	ENSBTAG00000003063	SYNJ1	-0.281886	3.074e-10	YES	UP
Hypothalamus	P02638	ENSBTAP00000006275	ENSBTAG00000004777	S100B	0.484118	4.72266e-10	YES	DOWN
Hypothalamus	A0A0F7	.	.	DDT	0.671346	5.14591e-10	YES	DOWN
Hypothalamus	P52556	ENSBTAP00000013889	ENSBTAG00000010508	BLVRB	0.686615	6.2324e-10	YES	DOWN
Hypothalamus	F1N1S0	ENSBTAP00000014520	ENSBTAG00000010931	SSBP1	0.32086	1.64722e-09	YES	DOWN
Hypothalamus	Q0QF04	.	ENSBTAG00000046019	SDHA	0.597386	2.4462e-09	YES	DOWN
Hypothalamus	V6F977	.	.	SIK3	0.495885	3.37164e-09	YES	DOWN
Hypothalamus	P12344	ENSBTAP00000009440	ENSBTAG00000007172	GOT2	-0.214489	4.37354e-09	YES	UP
Hypothalamus	Q08DP0	ENSBTAP00000040998	ENSBTAG00000019011	PGM1	0.794554	4.37354e-09	YES	DOWN
Hypothalamus	A0JN43	ENSBTAP00000041673	ENSBTAG00000009543	FAM62A	0.843541	7.00527e-09	YES	DOWN
Hypothalamus	Q3T145	ENSBTAP00000025691	ENSBTAG00000019295	MDH1	0.259663	1.01467e-08	YES	DOWN
Hypothalamus	P19120	ENSBTAP00000017497	ENSBTAG00000013162	HSPA8	-0.1286	1.37903e-08	YES	UP
Hypothalamus	Q02399	ENSBTAP00000010212	ENSBTAG00000007766	CDK5	-0.410014	1.72764e-08	YES	UP
Hypothalamus	Q3ZBG1	ENSBTAP00000023671	ENSBTAG00000017803	RAB14	-0.819069	2.5444e-08	YES	UP
Hypothalamus	Q08DC9	ENSBTAP00000001623	ENSBTAG00000001228	CEND1	-0.285875	2.97935e-08	YES	UP
Hypothalamus	Q3SZE6	.	ENSBTAG00000003279	NDUFA10	0.194692	2.99462e-08	YES	DOWN
Hypothalamus	O77750	ENSBTAP00000025341	ENSBTAG00000019037	AQP4	-0.326473	3.11939e-08	YES	UP
Hypothalamus	P61286	ENSBTAP00000056644	ENSBTAG00000046358	PABPC1	-0.280453	3.34052e-08	YES	UP
Hypothalamus	Q2KJ23	ENSBTAP00000025522	ENSBTAG00000019177	BIN1	0.514787	4.1463e-08	YES	DOWN
Hypothalamus	A6QPG6	ENSBTAP00000023996	ENSBTAG00000018026	LANCL2	-0.297765	4.28084e-08	YES	UP
Hypothalamus	G5E6G2	ENSBTAP00000052078	ENSBTAG00000016876	.	0.945233	4.28084e-08	YES	DOWN
Hypothalamus	A5PJE3	ENSBTAP00000002145	ENSBTAG00000001638	FGA	0.551681	4.46259e-08	YES	DOWN
Hypothalamus	F1MTP5	ENSBTAP00000018092	ENSBTAG00000013607	WDR1	-0.263331	5.02955e-08	YES	UP
Hypothalamus	A6QLX5	.	.	CLTLB	0.620486	5.57106e-08	YES	DOWN
Hypothalamus	Q08DH7	ENSBTAP00000003517	ENSBTAG00000002717	INA	0.170442	5.85531e-08	YES	DOWN
Hypothalamus	F1MYC9	ENSBTAP00000009208	ENSBTAG00000006995	SPTBN1	-0.125854	5.85531e-08	YES	UP
Hypothalamus	P00432	ENSBTAP00000027941	ENSBTAG00000020980	CAT	0.351255	8.58122e-08	YES	DOWN
Hypothalamus	A7MBI5	ENSBTAP00000014091	ENSBTAG00000010661	DPYSL3	-0.213096	9.16564e-08	YES	UP
Hypothalamus	G8JKV2	ENSBTAP00000000465	ENSBTAG00000000359	EIF3J	0.845295	9.95333e-08	YES	DOWN
Hypothalamus	A7MBD4	ENSBTAP00000028494	ENSBTAG00000021374	FARSA	0.461393	1.16287e-07	YES	DOWN
Hypothalamus	F1MEW3	ENSBTAP00000024134	ENSBTAG00000018130	MAP-2	-0.170461	1.20394e-07	YES	UP
Hypothalamus	Q2KJD0	ENSBTAP00000009158	ENSBTAG00000006969	TUBB5	-0.321355	1.42259e-07	YES	UP
Hypothalamus	A8WFQ0	ENSBTAP00000051744	ENSBTAG00000019419	NDUFS7	0.953306	1.50095e-07	YES	DOWN
Hypothalamus	P62261	ENSBTAP00000007442	ENSBTAG00000005664	YWHAE	0.382651	1.84991e-07	YES	DOWN
Hypothalamus	Q8HYI9	ENSBTAP00000011762	ENSBTAG00000008935	PFDN5	0.770775	2.25803e-07	YES	DOWN
Hypothalamus	Q7SIH1	ENSBTAP00000006167	ENSBTAG00000018137	A2M	0.568027	2.47965e-07	YES	DOWN
Hypothalamus	Q32LG3	.	ENSBTAG00000009462	MDH2	0.136017	3.85448e-07	YES	DOWN
Hypothalamus	P18246	ENSBTAP00000002398	ENSBTAG00000001835	GJA1	-0.287221	6.44121e-07	YES	UP
Hypothalamus	Q3T0M7	.	ENSBTAG00000046005	RANBP1	-0.160201	6.44121e-07	YES	UP
Hypothalamus	B0JYL8	.	ENSBTAG00000021455	CFL1	0.351207	6.44121e-07	YES	DOWN
Hypothalamus	P31404	ENSBTAP00000050728	ENSBTAG00000002703	ATP6V1A	-0.203808	6.87227e-07	YES	UP
Hypothalamus	P10894	ENSBTAP00000046644	ENSBTAG00000008338	PLCB1	0.779353	6.95761e-07	YES	DOWN
Hypothalamus	A8E644	ENSBTAP00000050463	ENSBTAG00000038495	DCLK1	0.479284	7.34955e-07	YES	DOWN
Hypothalamus	E1BBT9	ENSBTAP00000020838	ENSBTAG00000015692	HSPA4L	0.501361	1.16223e-06	YES	DOWN
Hypothalamus	F1MNG3	ENSBTAP00000012170	ENSBTAG00000009233	RAC1	-0.287948	1.18339e-06	YES	UP
Hypothalamus	Q0II43	.	ENSBTAG00000015731	TXNL1	-0.26887	1.63612e-06	YES	UP
Hypothalamus	P03968	ENSBTAP00000040651	ENSBTAG00000005198	FGF1	0.163581	2.27778e-06	YES	DOWN
Hypothalamus	A7MBG9	ENSBTAP00000054254	ENSBTAG00000047249	WBSCR1	-0.176727	2.41486e-06	YES	UP
Hypothalamus	G1K1X0	ENSBTAP00000025422	ENSBTAG00000019096	UQCRC1	-0.16136	3.11784e-06	YES	UP
Hypothalamus	Q5W5U3	ENSBTAP00000044468	ENSBTAG00000012380	HK1	-0.153552	3.19827e-06	YES	UP
Hypothalamus	Q32S29	ENSBTAP00000049501	ENSBTAG00000034582	H2B	0.240539	3.20276e-06	YES	DOWN
Hypothalamus	Q32PH8	ENSBTAP00000028899	ENSBTAG00000021685	EEF1A2	0.538529	3.37906e-06	YES	DOWN
Hypothalamus	Q0IIH3	ENSBTAP00000035220	ENSBTAG00000025213	OMG	-0.297282	3.61687e-06	YES	UP
Hypothalamus	A7YWC6	ENSBTAP00000029284	ENSBTAG00000021965	SUB1	1.9575	4.48557e-06	YES	DOWN
Hypothalamus	D4QBB4	.	ENSBTAG00000038748	HBB	0.795953	4.48557e-06	YES	DOWN
Hypothalamus	P26882	ENSBTAP00000022180	ENSBTAG00000016680	PPID	0.543369	4.83022e-06	YES	DOWN
Hypothalamus	P21856	ENSBTAP00000016093	ENSBTAG00000012125	GDI1	-0.204359	4.84646e-06	YES	UP
Hypothalamus	F1N2L9	ENSBTAP00000033996	ENSBTAG00000017852	ALDH9A1	-0.535058	4.84646e-06	YES	UP
Hypothalamus	P79134	ENSBTAP00000019719	ENSBTAG00000014809	ANXA6	0.201932	5.48453e-06	YES	DOWN
Hypothalamus	M5FK45	.	ENSBTAG00000008504	SYNGR3	-0.771469	5.99555e-06	YES	UP
Hypothalamus	P46411	ENSBTAP00000024287	ENSBTAG00000018245	SLC1A3	-0.263898	6.0572e-06	YES	UP
Hypothalamus	Q0VCY8	ENSBTAP00000007616	ENSBTAG00000005793	PEA15	0.374099	6.71358e-06	YES	DOWN
Hypothalamus	P00423	ENSBTAP00000021397	ENSBTAG00000016079	COX4I1	-0.190748	8.52595e-06	YES	UP
Hypothalamus	Q5E9M1	ENSBTAP00000028661	ENSBTAG00000021506	ARL6IP5	1.249	8.54529e-06	YES	DOWN
Hypothalamus	E1BHJ0	ENSBTAP00000050051	ENSBTAG00000018312	.	0.263319	9.46466e-06	YES	DOWN
Hypothalamus	P11181	ENSBTAP00000008292	ENSBTAG00000006320	DBT	-0.359816	9.49346e-06	YES	UP
Hypothalamus	Q95M59	ENSBTAP00000019747	ENSBTAG00000014827	UBQLN1	-1.1351	1.25711e-05	YES	UP
Hypothalamus	Q58DR8	.	ENSBTAG00000006075	SUCLG1	-0.161641	1.73709e-05	YES	UP
Hypothalamus	E1BER6	ENSBTAP00000005625	ENSBTAG00000004292	CRMP1	-0.215668	1.77856e-05	YES	UP
Hypothalamus	P12234	ENSBTAP00000017131	ENSBTAG00000012890	SLC25A3	-0.26836	1.86179e-05	YES	UP
Hypothalamus	F1MI32	ENSBTAP00000001646	ENSBTAG00000001246	ATP1A1	-0.151654	1.90391e-05	YES	UP
Hypothalamus	A7Z073	.	.	SNAP91	0.488676	2.04258e-05	YES	DOWN
Hypothalamus	Q865S1	ENSBTAP00000011906	ENSBTAG00000009034	AP3D1	0.27298	2.08986e-05	YES	DOWN
Hypothalamus	Q1JQE6	ENSBTAP00000026745	ENSBTAG00000020073	NCEH1	0.273982	2.25864e-05	YES	DOWN
Hypothalamus	P37980	ENSBTAP00000010311	ENSBTAG00000007836	PPA1	0.877071	2.42878e-05	YES	DOWN
Hypothalamus	P32007	ENSBTAP00000055370	ENSBTAG00000047418	SLC25A6	0.138917	2.6507e-05	YES	DOWN
Hypothalamus	E1BH06	ENSBTAP00000009019	ENSBTAG00000037533	.	1.11331	2.71563e-05	YES	DOWN
Hypothalamus	A6QNL5	ENSBTAP00000002508	ENSBTAG00000001928	PDIA6	0.248851	2.89406e-05	YES	DOWN
Hypothalamus	A6H6Y0	ENSBTAP00000018540	ENSBTAG00000013952	HNRPD	0.901805	3.12117e-05	YES	DOWN
Hypothalamus	U3Q4C5	.	.	EPB41L2	0.332223	3.12117e-05	YES	DOWN
Hypothalamus	Q3ZC42	ENSBTAP00000021304	ENSBTAG00000016007	ADH5	0.40548	3.18336e-05	YES	DOWN
Hypothalamus	Q0IIJ2	ENSBTAP00000049194	ENSBTAG00000038439	H1F0	-0.232672	3.22582e-05	YES	UP
Hypothalamus	Q29397	ENSBTAP00000002101	ENSBTAG00000001599	SV2A	-0.206365	3.28065e-05	YES	UP
Hypothalamus	Q148D3	ENSBTAP00000028902	ENSBTAG00000021688	FH	0.257411	3.28065e-05	YES	DOWN
Hypothalamus	V6F832	.	ENSBTAG00000000434	CRYAB	0.835366	3.28065e-05	YES	DOWN
Hypothalamus	P81126	ENSBTAP00000043745	ENSBTAG00000032704	NAPB	0.723777	3.3973e-05	YES	DOWN
Hypothalamus	P04394	ENSBTAP00000052906	ENSBTAG00000004871	NDUFV2	0.170392	3.48626e-05	YES	DOWN
Hypothalamus	F1MGC0	ENSBTAP00000008894	ENSBTAG00000006759	SUCLA2	-0.266433	4.62456e-05	YES	UP
Hypothalamus	F1MXI4	ENSBTAP00000051115	ENSBTAG00000006756	.	0.598802	4.80966e-05	YES	DOWN
Hypothalamus	P00125	ENSBTAP00000016224	ENSBTAG00000012232	CYC1	-0.307136	4.98976e-05	YES	UP
Hypothalamus	B0JYM5	.	ENSBTAG00000002108	YWHAQ	-0.0975675	5.90826e-05	YES	UP
Hypothalamus	Q3ZBZ8	ENSBTAP00000020809	ENSBTAG00000015663	STIP1	0.24881	6.08777e-05	YES	DOWN
Hypothalamus	P11179	.	.	DLST	-0.128699	7.66195e-05	YES	UP
Hypothalamus	Q3MHY1	ENSBTAP00000021369	ENSBTAG00000016057	CSRP1	0.472579	9.10297e-05	YES	DOWN
Hypothalamus	P00426	ENSBTAP00000022949	ENSBTAG00000017267	COX5A	-0.103044	9.51834e-05	YES	UP
Hypothalamus	Q3T0K2	ENSBTAP00000008358	ENSBTAG00000006370	CCT3	0.314685	9.60421e-05	YES	DOWN
Hypothalamus	M5FMT6	.	ENSBTAG00000019998	HAGH	0.37306	9.60421e-05	YES	DOWN
Hypothalamus	C1K3N7	.	ENSBTAG00000034580	TMSB4	-0.201351	9.93264e-05	YES	UP
Hypothalamus	Q148L6	ENSBTAP00000040682	ENSBTAG00000013337	DHDH	0.930426	0.000103366	YES	DOWN
Hypothalamus	Q2NKY7	ENSBTAP00000043669	ENSBTAG00000002608	SEPT2	0.211563	0.000106454	YES	DOWN
Hypothalamus	F1N2J5	ENSBTAP00000002313	ENSBTAG00000001765	HAPLN4	0.758752	0.000107494	YES	DOWN
Hypothalamus	M5FHZ3	ENSBTAP00000049651	ENSBTAG00000037945	CASKIN1	-0.344018	0.000109061	YES	UP
Hypothalamus	F1N548	ENSBTAP00000021428	ENSBTAG00000016096	SYP	-0.398965	0.000129176	YES	UP
Hypothalamus	F6QK60	ENSBTAP00000002327	ENSBTAG00000001776	SIRT2	0.468416	0.00014061	YES	DOWN
Hypothalamus	F1MWD3	ENSBTAP00000023778	ENSBTAG00000017889	CCT5	0.34358	0.000152187	YES	DOWN
Hypothalamus	P81644	ENSBTAP00000012138	ENSBTAG00000009212	APOA2	0.872609	0.000180708	YES	DOWN
Hypothalamus	Q08E45	ENSBTAP00000026762	ENSBTAG00000020087	CAMK2A	0.240728	0.000180708	YES	DOWN
Hypothalamus	F1N1S2	ENSBTAP00000002548	ENSBTAG00000001961	MAP1B	0.115515	0.000186675	YES	DOWN
Hypothalamus	Q00361	ENSBTAP00000023255	ENSBTAG00000017496	ATP5I	-0.0948171	0.000203228	YES	UP
Hypothalamus	Q3SX33	ENSBTAP00000026146	ENSBTAG00000019627	THY1	-0.277677	0.000207583	YES	UP
Hypothalamus	Q76LV2	ENSBTAP00000008225	ENSBTAG00000006270	HSP90AA1	-0.111097	0.000224425	YES	UP
Hypothalamus	Q0P5K8	.	ENSBTAG00000013152	NIPSNAP1	-0.381312	0.000224425	YES	UP
Hypothalamus	A5D9F0	ENSBTAP00000019230	ENSBTAG00000014463	CAMK2D	0.943506	0.000234855	YES	DOWN
Hypothalamus	Q3ZCI9	ENSBTAP00000018917	ENSBTAG00000014233	CCT8	-0.263181	0.00024197	YES	UP
Hypothalamus	Q3SZX4	ENSBTAP00000020243	ENSBTAG00000015214	CA3	-0.163518	0.000258384	YES	UP
Hypothalamus	Q3T0Z7	ENSBTAP00000049659	ENSBTAG00000040333	QDPR	-0.165237	0.000263333	YES	UP
Hypothalamus	F1MHR4	ENSBTAP00000024007	ENSBTAG00000018033	PIP4K2A	0.310327	0.000287042	YES	DOWN
Hypothalamus	Q32L99	ENSBTAP00000004878	ENSBTAG00000003747	PTGR2	0.138213	0.000297155	YES	DOWN
Hypothalamus	P48018	ENSBTAP00000008338	ENSBTAG00000034693	SYT1	-0.375985	0.00030425	YES	UP
Hypothalamus	Q0VCK0	ENSBTAP00000025662	ENSBTAG00000019274	ATIC	-0.16783	0.00030425	YES	UP
Hypothalamus	A4FUY1	ENSBTAP00000030280	ENSBTAG00000018650	HEPACAM	0.432975	0.000313328	YES	DOWN
Hypothalamus	F1MX60	ENSBTAP00000011735	ENSBTAG00000008916	CYFIP2	-0.168739	0.000335459	YES	UP
Hypothalamus	F1N7T1	ENSBTAP00000040254	ENSBTAG00000016516	CYB5R3	-0.175219	0.000348752	YES	UP
Hypothalamus	E1BCW3	ENSBTAP00000003472	ENSBTAG00000002683	PFKP	0.193212	0.000391492	YES	DOWN
Hypothalamus	Q1KZG5	.	.	.	-0.301837	0.000410182	YES	UP
Hypothalamus	B2NIZ2	ENSBTAP00000003032	ENSBTAG00000002348	SLC4A4	-0.305043	0.000485822	YES	UP
Hypothalamus	Q3T101	.	.	IGL@	0.757421	0.000521655	YES	DOWN
Hypothalamus	Q3SZZ9	ENSBTAP00000046432	ENSBTAG00000006745	FGG	0.444255	0.000540706	YES	DOWN
Hypothalamus	A7E3W7	.	.	DDX1	0.825427	0.000550763	YES	DOWN
Hypothalamus	P11017	ENSBTAP00000008508	ENSBTAG00000006495	GNB2	-0.968237	0.000567904	YES	UP
Hypothalamus	P00428	ENSBTAP00000024678	ENSBTAG00000018542	COX5B	-0.144749	0.000602081	YES	UP
Hypothalamus	V6F957	.	.	TAGLN	0.930577	0.000610992	YES	DOWN
Hypothalamus	F1MB84	ENSBTAP00000025697	ENSBTAG00000019299	GRHPR	0.461977	0.000614653	YES	DOWN
Hypothalamus	P20004	ENSBTAP00000008431	ENSBTAG00000006429	ACO2	-0.0835409	0.000624879	YES	UP
Hypothalamus	Q3SZ73	ENSBTAP00000013668	ENSBTAG00000010339	ABHD11	0.477935	0.000628025	YES	DOWN
Hypothalamus	G3MYY6	ENSBTAP00000054775	ENSBTAG00000045895	NFASC	-0.136992	0.000639827	YES	UP
Hypothalamus	I7CT57	.	.	.	0.890518	0.000639827	YES	DOWN
Hypothalamus	F2Z4D5	ENSBTAP00000025235	ENSBTAG00000018959	RAB11A	-0.529015	0.000646495	YES	UP
Hypothalamus	G3N0C1	ENSBTAP00000055279	ENSBTAG00000002392	ANK2	0.818388	0.000647656	YES	DOWN
Hypothalamus	Q3MHM5	ENSBTAP00000008372	ENSBTAG00000025274	TUBB4B	0.425105	0.000658822	YES	DOWN
Hypothalamus	P04272	ENSBTAP00000012655	ENSBTAG00000009615	ANXA2	0.213867	0.000658822	YES	DOWN
Hypothalamus	Q1LZ81	ENSBTAP00000055204	ENSBTAG00000046493	PDCD6	0.734159	0.000691857	YES	DOWN
Hypothalamus	E1BA29	ENSBTAP00000016160	ENSBTAG00000009789	GNAQ	1.10806	0.000721104	YES	DOWN
Hypothalamus	F6RAG5	ENSBTAP00000024127	ENSBTAG00000018125	KIF5C	0.256757	0.000746851	YES	DOWN
Hypothalamus	D4QBB3	.	.	HBB	1.04771	0.000904558	YES	DOWN
Hypothalamus	F1MUJ6	ENSBTAP00000016762	ENSBTAG00000012628	SLC1A2	0.735128	0.000920115	YES	DOWN
Hypothalamus	Q17QV6	ENSBTAP00000030478	ENSBTAG00000003217	CADM3	-0.130704	0.000934462	YES	UP
Hypothalamus	P13696	ENSBTAP00000024107	ENSBTAG00000018115	PEBP1	0.106565	0.000951858	YES	DOWN
Hypothalamus	A1A4N9	.	.	NME1	0.676809	0.00100005	YES	DOWN
Hypothalamus	P08239	.	.	GNAO1	-0.120817	0.00107152	YES	UP
Hypothalamus	Q3SYU2	ENSBTAP00000005581	ENSBTAG00000004258	EEF2	0.110344	0.00110198	YES	DOWN
Hypothalamus	Q3T189	ENSBTAP00000010949	ENSBTAG00000008314	SDHB	-0.131361	0.00110198	YES	UP
Hypothalamus	Q3SZ43	ENSBTAP00000031532	ENSBTAG00000023218	UBE2V2	0.246332	0.00110198	YES	DOWN
Hypothalamus	Q5E948	.	.	Ociad1	-0.664372	0.00110198	YES	UP
Hypothalamus	P35705	ENSBTAP00000011505	ENSBTAG00000008731	PRDX3	0.118989	0.00116002	YES	DOWN
Hypothalamus	P17697	ENSBTAP00000007324	ENSBTAG00000005574	CLU	0.27793	0.00119368	YES	DOWN
Hypothalamus	G3X807	ENSBTAP00000046733	ENSBTAG00000046096	.	0.127187	0.00129932	YES	DOWN
Hypothalamus	E1BA13	ENSBTAP00000049399	ENSBTAG00000025310	.	0.744376	0.00129932	YES	DOWN
Hypothalamus	Q1JPB6	.	.	ACAT2	0.757069	0.0013268	YES	DOWN
Hypothalamus	F1MJV0	ENSBTAP00000025588	ENSBTAG00000019218	ATP6V0A1	-0.180901	0.00138075	YES	UP
Hypothalamus	Q3SZ62	ENSBTAP00000032864	ENSBTAG00000012697	PGAM1	-0.0860347	0.00143678	YES	UP
Hypothalamus	Q3SZF0	ENSBTAP00000003706	ENSBTAG00000002858	ACBD7	-0.20667	0.00151391	YES	UP
Hypothalamus	P48644	ENSBTAP00000010661	ENSBTAG00000008103	ALDH1A1	-0.348855	0.0016916	YES	UP
Hypothalamus	Q58CY6	.	.	FAM213B	-0.323156	0.0017579	YES	UP
Hypothalamus	P00570	ENSBTAP00000050234	ENSBTAG00000006305	AK1	0.310788	0.00206317	YES	DOWN
Hypothalamus	P13620	ENSBTAP00000028282	ENSBTAG00000021227	ATP5H	0.131185	0.00206531	YES	DOWN
Hypothalamus	F1N6J8	ENSBTAP00000038110	ENSBTAG00000008032	ACTR3C	0.863751	0.00206531	YES	DOWN
Hypothalamus	P17248	ENSBTAP00000006139	ENSBTAG00000004679	WARS	-0.12235	0.00210465	YES	UP
Hypothalamus	Q3ZBD3	ENSBTAP00000015750	ENSBTAG00000011866	PCBD1	-0.428077	0.00226728	YES	UP
Hypothalamus	A4IF63	ENSBTAP00000011609	ENSBTAG00000008816	TRIM2	-0.394521	0.00234548	YES	UP
Hypothalamus	Q32LE5	ENSBTAP00000009073	ENSBTAG00000006910	ASRGL1	-0.220814	0.0025378	YES	UP
Hypothalamus	F1N6X2	ENSBTAP00000010598	ENSBTAG00000008056	GAD2	0.3547	0.00265785	YES	DOWN
Hypothalamus	E1BMX0	ENSBTAP00000040751	ENSBTAG00000009778	KRAS	-0.41348	0.00269281	YES	UP
Hypothalamus	A4FUZ1	ENSBTAP00000016884	ENSBTAG00000012703	GLO1	-0.13036	0.00277999	YES	UP
Hypothalamus	F2Z4C1	ENSBTAP00000001948	ENSBTAG00000001489	TUBA1A	0.401192	0.00279298	YES	DOWN
Hypothalamus	Q08DB4	ENSBTAP00000009138	ENSBTAG00000006955	CPNE1	1.03572	0.0028477	YES	DOWN
Hypothalamus	Q2TBG2	.	.	EPN1	0.117426	0.0028477	YES	DOWN
Hypothalamus	A6H769	ENSBTAP00000021587	ENSBTAG00000016224	RPS7	0.310849	0.00285915	YES	DOWN
Hypothalamus	Q9NZ50	ENSBTAP00000004571	ENSBTAG00000003515	SNCG	0.481263	0.00309163	YES	DOWN
Hypothalamus	Q09139	ENSBTAP00000017593	ENSBTAG00000033803	FABP7	-0.235975	0.00309163	YES	UP
Hypothalamus	Q2T9M6	.	.	BAIAP2	0.238564	0.00328055	YES	DOWN
Hypothalamus	P00435	.	.	GPX1	-0.512519	0.00352426	YES	UP
Hypothalamus	F1MQ01	ENSBTAP00000018688	ENSBTAG00000014059	ATP2B4	0.530379	0.00352703	YES	DOWN
Hypothalamus	P13135	ENSBTAP00000019803	ENSBTAG00000014872	CAPNS1	0.595046	0.00352703	YES	DOWN
Hypothalamus	P48616	ENSBTAP00000024572	ENSBTAG00000018463	VIM	-0.0950638	0.00352703	YES	UP
Hypothalamus	Q2NKU6	ENSBTAP00000012183	ENSBTAG00000009246	DPY30	0.652432	0.00357573	YES	DOWN
Hypothalamus	Q5EAD2	.	.	PHGDH	-0.129956	0.00357693	YES	UP
Hypothalamus	P09867	ENSBTAP00000002033	ENSBTAG00000001553	HNRNPA1	0.176172	0.00360214	YES	DOWN
Hypothalamus	F1MF57	ENSBTAP00000053811	ENSBTAG00000013339	NEBL	0.792229	0.00360538	YES	DOWN
Hypothalamus	Q3SYV4	.	.	CAP1	0.206562	0.00360538	YES	DOWN
Hypothalamus	G3N2J1	ENSBTAP00000056106	ENSBTAG00000017512	MAPT	-0.218526	0.00362264	YES	UP
Hypothalamus	Q29RQ2	ENSBTAP00000016581	ENSBTAG00000012497	KHDRBS1	0.956471	0.00369278	YES	DOWN
Hypothalamus	P69678	.	.	CUTA	0.223634	0.00384655	YES	DOWN
Hypothalamus	E1BFB0	ENSBTAP00000020395	ENSBTAG00000015327	SPTAN1	-0.116957	0.00391562	YES	UP
Hypothalamus	Q02370	ENSBTAP00000020018	ENSBTAG00000015041	NDUFA2	-0.192966	0.00398942	YES	UP
Hypothalamus	G5E505	ENSBTAP00000000927	ENSBTAG00000000696	ILK	-0.244229	0.00422362	YES	UP
Hypothalamus	A6QR19	ENSBTAP00000014978	ENSBTAG00000011274	ENO2	0.114553	0.00430094	YES	DOWN
Hypothalamus	F1N2W0	ENSBTAP00000014649	ENSBTAG00000011027	PTGR1	0.768216	0.00437448	YES	DOWN
Hypothalamus	P62958	ENSBTAP00000014552	ENSBTAG00000010959	HINT1	0.214699	0.00440195	YES	DOWN
Hypothalamus	E1B9K1	ENSBTAP00000053003	ENSBTAG00000032436	UBC	-0.101058	0.00440195	YES	UP
Hypothalamus	Q3ZCK2	ENSBTAP00000008749	ENSBTAG00000006661	RALA	-0.307938	0.0046062	YES	UP
Hypothalamus	Q3ZBY2	ENSBTAP00000006033	ENSBTAG00000004599	TAGLN3	0.345463	0.0046128	YES	DOWN
Hypothalamus	F1N3P2	ENSBTAP00000026356	ENSBTAG00000019780	USP5	-0.128891	0.0046128	YES	UP
Hypothalamus	P63103	ENSBTAP00000000289	ENSBTAG00000000236	YWHAZ	-0.0905834	0.00476502	YES	UP
Hypothalamus	Q17QG8	ENSBTAP00000050955	ENSBTAG00000038047	H2AFX	1.0262	0.00476502	YES	DOWN
Hypothalamus	F1MTR4	ENSBTAP00000013165	ENSBTAG00000009982	IGSF8	0.157039	0.00476697	YES	DOWN
Hypothalamus	Q0VCX7	.	.	ME3	0.724379	0.00476697	YES	DOWN
Hypothalamus	F1MS16	ENSBTAP00000000677	ENSBTAG00000000520	ATP2B3	0.156407	0.00482309	YES	DOWN
Hypothalamus	A9ZTJ9	.	.	.	0.873266	0.00482952	YES	DOWN
Hypothalamus	Q0VCL3	ENSBTAP00000011976	ENSBTAG00000009084	ATG3	-0.866112	0.00551785	YES	UP
Hypothalamus	G3X752	ENSBTAP00000019438	ENSBTAG00000014726	VAMP3	-0.158989	0.00557021	YES	UP
Hypothalamus	A8E641	ENSBTAP00000024720	ENSBTAG00000018576	DPYSL5	0.250876	0.00557021	YES	DOWN
Hypothalamus	Q5EA61	ENSBTAP00000047181	ENSBTAG00000035998	CKB	0.0819097	0.00569722	YES	DOWN
Hypothalamus	E1BF59	ENSBTAP00000015828	ENSBTAG00000011922	PLEC	-0.260959	0.00575425	YES	UP
Hypothalamus	A6QLL8	ENSBTAP00000017177	ENSBTAG00000012927	ALDOA	-0.156942	0.00602235	YES	UP
Hypothalamus	F1MUP9	ENSBTAP00000009715	ENSBTAG00000007390	VAT1	-0.110424	0.00606205	YES	UP
Hypothalamus	P62833	ENSBTAP00000019575	ENSBTAG00000014710	RAP1A	0.0872285	0.00613356	YES	DOWN
Hypothalamus	Q3T0L9	.	.	SEC22B	0.269399	0.0061465	YES	DOWN
Hypothalamus	F6RJY8	ENSBTAP00000018109	ENSBTAG00000013623	TIMM13	0.203864	0.00615023	YES	DOWN
Hypothalamus	G3MWV5	ENSBTAP00000054012	ENSBTAG00000047206	HIST1H1E	-0.108569	0.00616742	YES	UP
Hypothalamus	Q3B7M9	.	.	PYGB	-0.200666	0.00621939	YES	UP
Hypothalamus	F1MJW8	ENSBTAP00000001426	ENSBTAG00000001075	CALB2	0.341988	0.00636028	YES	DOWN
Hypothalamus	P07107	ENSBTAP00000012523	ENSBTAG00000009517	DBI	-0.12731	0.00636028	YES	UP
Hypothalamus	F1MU35	ENSBTAP00000018020	ENSBTAG00000013550	PRKCG	0.105804	0.00640508	YES	DOWN
Hypothalamus	Q5E9M8	ENSBTAP00000019322	ENSBTAG00000014536	SFXN1	-0.233065	0.00641628	YES	UP
Hypothalamus	Q1RMX7	ENSBTAP00000025318	ENSBTAG00000019023	NANS	0.176648	0.00643097	YES	DOWN
Hypothalamus	F1MS45	ENSBTAP00000040120	ENSBTAG00000002233	CPNE2	0.250286	0.00651168	YES	DOWN
Hypothalamus	P15103	ENSBTAP00000038301	ENSBTAG00000013631	GLUL	0.0965392	0.00676444	YES	DOWN
Hypothalamus	Q2T9S0	ENSBTAP00000000568	ENSBTAG00000023730	TUBB3	-0.142763	0.00718359	YES	UP
Hypothalamus	P28801	ENSBTAP00000004615	ENSBTAG00000003548	GSTP1	-0.0772123	0.00721563	YES	UP
Hypothalamus	Q2KII9	ENSBTAP00000019566	ENSBTAG00000014700	DYNC1LI1	0.646002	0.00722004	YES	DOWN
Hypothalamus	Q3T085	.	.	OGN	0.412589	0.00731056	YES	DOWN
Hypothalamus	Q3SZ65	ENSBTAP00000019596	ENSBTAG00000014724	EIF4A2	0.461942	0.00741371	YES	DOWN
Hypothalamus	Q148J6	ENSBTAP00000010469	ENSBTAG00000007964	ARPC4	-0.303547	0.0076516	YES	UP
Hypothalamus	A6QLI0	ENSBTAP00000044382	ENSBTAG00000033197	EPDR1	-0.296263	0.00787154	YES	UP
Hypothalamus	A6QQZ0	ENSBTAP00000016739	ENSBTAG00000012608	GDAP1	-0.295448	0.00810594	YES	UP
Hypothalamus	F1MS38	ENSBTAP00000000950	ENSBTAG00000000711	NDRG1	-0.259867	0.00813181	YES	UP
Hypothalamus	Q3T169	ENSBTAP00000003962	ENSBTAG00000005620	RPS3	-0.139629	0.00813181	YES	UP
Hypothalamus	A6QR28	ENSBTAP00000018554	ENSBTAG00000013960	PSAT1	-0.178866	0.0100924	NO	NO
Hypothalamus	P60661	ENSBTAP00000014304	ENSBTAG00000010799	MYL6	0.172188	0.010264	NO	NO
Hypothalamus	F1N1I9	ENSBTAP00000002583	ENSBTAG00000030301	MAP7D1	0.373105	0.0103582	NO	NO
Hypothalamus	Q2NKU4	ENSBTAP00000001890	ENSBTAG00000001441	CARHSP1	-0.25835	0.0103853	NO	NO
Hypothalamus	Q3ZBA8	.	.	NDRG2	-0.129044	0.0108426	NO	NO
Hypothalamus	A3KMV5	ENSBTAP00000022299	ENSBTAG00000016764	UBA1	-0.136092	0.0108436	NO	NO
Hypothalamus	P15690	ENSBTAP00000029301	ENSBTAG00000021976	NDUFS1	-0.134933	0.0108436	NO	NO
Hypothalamus	F1MNI4	ENSBTAP00000018777	ENSBTAG00000014129	RAB5B	0.13022	0.0117187	NO	NO
Hypothalamus	F1MJJ8	ENSBTAP00000006129	ENSBTAG00000004672	RDX	-0.164404	0.01213	NO	NO
Hypothalamus	F1MXA4	ENSBTAP00000011966	ENSBTAG00000009076	ADD2	0.193748	0.0121388	NO	NO
Hypothalamus	Q3ZBU7	ENSBTAP00000014560	ENSBTAG00000021013	TUBB4A	-0.197191	0.0121904	NO	NO
Hypothalamus	Q3SZC1	ENSBTAP00000013431	ENSBTAG00000010181	GRPEL1	0.275961	0.0122701	NO	NO
Hypothalamus	F6QVC9	ENSBTAP00000028988	ENSBTAG00000021746	ANXA5	-0.365599	0.012512	NO	NO
Hypothalamus	A6H783	ENSBTAP00000044243	ENSBTAG00000014068	VDAC3	-0.227077	0.0130864	NO	NO
Hypothalamus	Q3T0D0	ENSBTAP00000028162	ENSBTAG00000021131	HNRNPK	0.182631	0.0132857	NO	NO
Hypothalamus	G3X8C8	ENSBTAP00000052701	ENSBTAG00000037452	.	-0.459451	0.0138159	NO	NO
Hypothalamus	P62935	ENSBTAP00000015924	ENSBTAG00000012003	PPIA	0.130353	0.0140726	NO	NO
Hypothalamus	Q3MHN0	ENSBTAP00000017816	ENSBTAG00000013390	PSMB6	-0.0759377	0.014446	NO	NO
Hypothalamus	F2Z4F0	ENSBTAP00000028053	ENSBTAG00000021067	ACTR1A	-0.159183	0.014798	NO	NO
Hypothalamus	F1N189	ENSBTAP00000035006	ENSBTAG00000017078	FAM114A2	0.929386	0.0153675	NO	NO
Hypothalamus	P81948	ENSBTAP00000003192	ENSBTAG00000030974	TUBA4A	-0.23853	0.0157872	NO	NO
Hypothalamus	F1MN60	ENSBTAP00000001723	ENSBTAG00000001305	ATP2B2	0.118139	0.0161591	NO	NO
Hypothalamus	F1MFB7	ENSBTAP00000005280	ENSBTAG00000004038	ABAT	-0.102374	0.0162618	NO	NO
Hypothalamus	P52193	.	.	CALR	0.183831	0.0164448	NO	NO
Hypothalamus	A5D973	ENSBTAP00000026449	ENSBTAG00000019851	PPP2R1A	-0.161352	0.0169756	NO	NO
Hypothalamus	F1N2Y8	ENSBTAP00000002312	ENSBTAG00000001764	NCAN	0.299429	0.017045	NO	NO
Hypothalamus	E1BBC4	ENSBTAP00000026013	ENSBTAG00000019514	OPA1	0.493193	0.0173701	NO	NO
Hypothalamus	Q56JW4	ENSBTAP00000000841	ENSBTAG00000000639	APRT	0.166407	0.0176674	NO	NO
Hypothalamus	F1MTV9	ENSBTAP00000020363	ENSBTAG00000015316	NPM1	0.512059	0.0178262	NO	NO
Hypothalamus	F1MGK5	ENSBTAP00000053776	ENSBTAG00000012119	PTPRZ1	-0.539934	0.0181187	NO	NO
Hypothalamus	A3KMV2	ENSBTAP00000020113	ENSBTAG00000015116	RAD23A	0.767929	0.0193904	NO	NO
Hypothalamus	A1L524	.	.	SEPT4	0.25155	0.0203791	NO	NO
Hypothalamus	F1MEW6	ENSBTAP00000012150	ENSBTAG00000009219	CADM2	-0.18137	0.0213683	NO	NO
Hypothalamus	M5FHL5	.	.	NDUFB10	0.229154	0.0213683	NO	NO
Hypothalamus	Q2KIA5	ENSBTAP00000037777	ENSBTAG00000011395	DNM1L	0.354595	0.0224171	NO	NO
Hypothalamus	B3IVN4	.	.	PKM	0.123803	0.0234054	NO	NO
Hypothalamus	P06836	ENSBTAP00000008460	ENSBTAG00000006451	GAP43	-0.329755	0.023524	NO	NO
Hypothalamus	P04116	ENSBTAP00000009171	ENSBTAG00000006977	PLP1	-0.13184	0.0236428	NO	NO
Hypothalamus	G3X6N3	ENSBTAP00000009564	ENSBTAG00000007273	TF	0.245646	0.0236643	NO	NO
Hypothalamus	Q3T035	ENSBTAP00000007028	ENSBTAG00000005345	ARPC3	-0.22177	0.0242609	NO	NO
Hypothalamus	F1MKE9	ENSBTAP00000006213	ENSBTAG00000004732	SPTB	0.552565	0.024849	NO	NO
Hypothalamus	Q3SZ00	ENSBTAP00000020020	ENSBTAG00000015038	HADHA	0.130288	0.0249052	NO	NO
Hypothalamus	Q0VCG3	ENSBTAP00000025499	ENSBTAG00000019159	PVALB	0.593113	0.0256564	NO	NO
Hypothalamus	O02691	ENSBTAP00000023642	ENSBTAG00000017779	HSD17B10	0.151017	0.0258401	NO	NO
Hypothalamus	A6H703	.	.	PPP3CB	-0.222082	0.0259031	NO	NO
Hypothalamus	F1MLB8	ENSBTAP00000003259	ENSBTAG00000002507	ATP5A1	-0.0346319	0.0262937	NO	NO
Hypothalamus	Q29RZ0	ENSBTAP00000017122	ENSBTAG00000012885	ACAT1	0.128986	0.0264376	NO	NO
Hypothalamus	F1MHT3	ENSBTAP00000008516	ENSBTAG00000006489	MYO5A	0.32581	0.0277406	NO	NO
Hypothalamus	G3N0U8	ENSBTAP00000055467	ENSBTAG00000007588	ERLIN1	0.379743	0.0277406	NO	NO
Hypothalamus	E1BIC8	ENSBTAP00000051361	ENSBTAG00000001262	IRGQ	0.284316	0.0278323	NO	NO
Hypothalamus	P68002	ENSBTAP00000017251	ENSBTAG00000012975	VDAC2	-0.0816957	0.027963	NO	NO
Hypothalamus	F1N646	ENSBTAP00000021263	ENSBTAG00000015984	CADM4	0.130867	0.0283693	NO	NO
Hypothalamus	V6F959	.	.	ATP5L	-0.150174	0.0286075	NO	NO
Hypothalamus	F1MDK1	ENSBTAP00000005078	ENSBTAG00000003891	VAMP2	-0.0956335	0.02868	NO	NO
Hypothalamus	A4FUD0	ENSBTAP00000012704	ENSBTAG00000009641	MTHFD1	-0.145513	0.02868	NO	NO
Hypothalamus	F1MEZ1	ENSBTAP00000010956	ENSBTAG00000008320	SEPT5	-0.135348	0.0287762	NO	NO
Hypothalamus	P62763	ENSBTAP00000022814	ENSBTAG00000017158	VSNL1	0.147492	0.0287762	NO	NO
Hypothalamus	Q1JPF2	.	.	NDUFA9	0.315065	0.0292466	NO	NO
Hypothalamus	Q3ZC41	ENSBTAP00000024335	ENSBTAG00000018283	ACAA1	-0.277251	0.0297623	NO	NO
Hypothalamus	P00829	ENSBTAP00000017710	ENSBTAG00000013315	ATP5B	-0.0515773	0.0300662	NO	NO
Hypothalamus	Q27957	ENSBTAP00000054983	ENSBTAG00000047116	TPPP	-0.0785947	0.0313983	NO	NO
Hypothalamus	Q2NL19	.	.	IMMT	-0.118923	0.0322103	NO	NO
Hypothalamus	F1N0E5	ENSBTAP00000042274	ENSBTAG00000004531	CCT4	-0.21053	0.0322426	NO	NO
Hypothalamus	G5E5M5	ENSBTAP00000026053	ENSBTAG00000019552	PGRMC1	-0.123052	0.0350595	NO	NO
Hypothalamus	F1MS32	ENSBTAP00000043789	ENSBTAG00000023600	APOD	0.357511	0.0350595	NO	NO
Hypothalamus	P86435	.	.	VGF	0.469139	0.0350595	NO	NO
Hypothalamus	Q3T0P6	ENSBTAP00000001187	ENSBTAG00000000894	PGK1	0.0489343	0.0387157	NO	NO
Hypothalamus	A5D7A2	ENSBTAP00000025254	ENSBTAG00000018972	GARS	0.294274	0.0389863	NO	NO
Hypothalamus	Q9TTK8	ENSBTAP00000009871	ENSBTAG00000007502	CKMT1	-0.0794183	0.0392302	NO	NO
Hypothalamus	Q0IIG5	ENSBTAP00000000359	ENSBTAG00000000286	PFKM	-0.114483	0.0394818	NO	NO
Hypothalamus	F1MFF5	ENSBTAP00000010698	ENSBTAG00000008137	.	-0.189534	0.0398735	NO	NO
Hypothalamus	A1A4K3	ENSBTAP00000028740	ENSBTAG00000021569	DDB1	0.695017	0.0411242	NO	NO
Hypothalamus	G3MZZ6	ENSBTAP00000055150	ENSBTAG00000010204	PCMT1	0.121743	0.0412957	NO	NO
Hypothalamus	P81127	ENSBTAP00000006800	ENSBTAG00000005158	NAPG	0.117946	0.0425369	NO	NO
Hypothalamus	E1BMW2	ENSBTAP00000040769	ENSBTAG00000019180	AP2A1	-0.0761876	0.0425369	NO	NO
Hypothalamus	A2VDL6	ENSBTAP00000046095	ENSBTAG00000010551	ATP1A2	-0.0929685	0.0425369	NO	NO
Hypothalamus	F1MGX4	ENSBTAP00000034709	ENSBTAG00000004196	FMNL1	0.18502	0.042579	NO	NO
Hypothalamus	F1MK41	ENSBTAP00000044527	ENSBTAG00000004788	SDR39U1	0.487978	0.042579	NO	NO
Hypothalamus	P81623	ENSBTAP00000008754	ENSBTAG00000006665	ERP29	-0.0948548	0.0435037	NO	NO
Hypothalamus	Q08DK5	ENSBTAP00000014049	ENSBTAG00000010626	SH3GLB2	0.383773	0.0453228	NO	NO
Hypothalamus	Q861S4	ENSBTAP00000002160	ENSBTAG00000001648	RPL21	0.245449	0.045832	NO	NO
Hypothalamus	A0A0F7RPX0	.	.	MIF	0.121463	0.045832	NO	NO
Hypothalamus	F1MPU0	ENSBTAP00000022210	ENSBTAG00000016708	CLTC	-0.0878009	0.0462623	NO	NO
Hypothalamus	O46375	ENSBTAP00000014585	ENSBTAG00000010991	TTR	0.620831	0.046647	NO	NO
Hypothalamus	F1MH76	ENSBTAP00000048042	ENSBTAG00000003086	RPLP2	-0.0668221	0.0487169	NO	NO
Hypothalamus	G3N0K2	ENSBTAP00000055365	ENSBTAG00000047664	GNAZ	-0.168846	0.048887	NO	NO
Hypothalamus	E1B8K6	ENSBTAP00000021529	ENSBTAG00000016174	NCL	0.570532	0.0493432	NO	NO
Hypothalamus	F1N715	ENSBTAP00000022510	ENSBTAG00000016924	CAP2	-0.0908878	0.0493432	NO	NO
Hypothalamus	A7Z057	ENSBTAP00000005327	ENSBTAG00000004077	YWHAG	0.0549855	0.0500463	NO	NO
Hypothalamus	A6QNW4	.	.	SYN1	-0.0500875	0.0503183	NO	NO
Hypothalamus	G3N0I4	ENSBTAP00000055346	ENSBTAG00000005989	LAP3	-0.11826	0.0508471	NO	NO
Hypothalamus	E1BP30	ENSBTAP00000053463	ENSBTAG00000011451	RTN1	-0.177656	0.0523781	NO	NO
Hypothalamus	E1BCL5	ENSBTAP00000047550	ENSBTAG00000039728	.	-0.103816	0.0534943	NO	NO
Hypothalamus	A7MB44	ENSBTAP00000031479	ENSBTAG00000009523	SLC9A6	-0.58027	0.0561081	NO	NO
Hypothalamus	A6QLY7	ENSBTAP00000005980	ENSBTAG00000004552	PBXIP1	0.518641	0.0569897	NO	NO
Hypothalamus	F1MVL2	ENSBTAP00000009844	ENSBTAG00000007484	ACADS	0.830257	0.0576725	NO	NO
Hypothalamus	Q2KJ25	ENSBTAP00000003145	ENSBTAG00000002423	PSMD12	0.341407	0.058674	NO	NO
Hypothalamus	Q2HJ33	ENSBTAP00000009160	ENSBTAG00000006970	OLA1	0.104115	0.058674	NO	NO
Hypothalamus	F1MQK8	ENSBTAP00000027044	ENSBTAG00000020292	C5H12orf57	0.209908	0.0593151	NO	NO
Hypothalamus	P61602	ENSBTAP00000038404	ENSBTAG00000026963	NCALD	-0.538671	0.0593151	NO	NO
Hypothalamus	Q0QEQ4	.	.	IDH1	0.216258	0.0593151	NO	NO
Hypothalamus	Q0VCX4	ENSBTAP00000021838	ENSBTAG00000016420	CTNNB1	-0.180664	0.0593313	NO	NO
Hypothalamus	G3MWI4	ENSBTAP00000053884	ENSBTAG00000021781	MTFR1L	0.685893	0.0593313	NO	NO
Hypothalamus	Q3SZ18	ENSBTAP00000019547	ENSBTAG00000014685	HPRT1	0.14635	0.0603041	NO	NO
Hypothalamus	Q2KHX3	ENSBTAP00000003318	ENSBTAG00000002562	PRAF2	-0.176113	0.0603628	NO	NO
Hypothalamus	Q58DM8	ENSBTAP00000042386	ENSBTAG00000017710	ECHS1	-0.182899	0.0603784	NO	NO
Hypothalamus	F1MJV5	ENSBTAP00000025580	ENSBTAG00000019214	USP14	0.418625	0.0614831	NO	NO
Hypothalamus	A5D9E7	.	.	HADHB	0.198582	0.0632757	NO	NO
Hypothalamus	Q148F1	ENSBTAP00000020036	ENSBTAG00000015053	CFL2	0.213968	0.064632	NO	NO
Hypothalamus	F1MDV8	ENSBTAP00000048430	ENSBTAG00000022461	SEPT10	-0.172175	0.064632	NO	NO
Hypothalamus	F1N6U4	ENSBTAP00000003415	ENSBTAG00000002633	SEPTIN	-0.0741592	0.0658496	NO	NO
Hypothalamus	F1MKP6	ENSBTAP00000051651	ENSBTAG00000034373	CDH13	-0.10756	0.0660817	NO	NO
Hypothalamus	Q2KIV8	.	.	GSTM3	-0.241196	0.0661853	NO	NO
Hypothalamus	F1N206	ENSBTAP00000033696	ENSBTAG00000001908	DLD	0.124743	0.0662155	NO	NO
Hypothalamus	P41976	.	.	SOD2	0.158046	0.067257	NO	NO
Hypothalamus	E1BHK2	ENSBTAP00000028152	ENSBTAG00000021128	ADD1	-0.138338	0.0678883	NO	NO
Hypothalamus	E1BNY9	ENSBTAP00000008060	ENSBTAG00000006122	HUWE1	0.155161	0.0711714	NO	NO
Hypothalamus	Q2HJ97	ENSBTAP00000017442	ENSBTAG00000013123	PHB2	-0.149097	0.0728466	NO	NO
Hypothalamus	P11019	.	.	ATP6V1E1	-0.0383537	0.0728466	NO	NO
Hypothalamus	E1BPI1	ENSBTAP00000038635	ENSBTAG00000038962	SLC6A11	0.363437	0.0736217	NO	NO
Hypothalamus	Q5E9D5	ENSBTAP00000020512	ENSBTAG00000015434	DSTN	0.362894	0.0741173	NO	NO
Hypothalamus	F1MR06	ENSBTAP00000024797	ENSBTAG00000018635	ATP1A3	-0.0790871	0.0742358	NO	NO
Hypothalamus	P62871	ENSBTAP00000000259	ENSBTAG00000000215	GNB1	-0.197596	0.074773	NO	NO
Hypothalamus	E1BCC9	ENSBTAP00000050719	ENSBTAG00000012376	.	0.624037	0.0756237	NO	NO
Hypothalamus	A0A0F6QNP7	.	.	C3	0.206494	0.0838482	NO	NO
Hypothalamus	F1MNQ1	ENSBTAP00000027163	ENSBTAG00000027868	DLG2	-0.501125	0.0881605	NO	NO
Hypothalamus	F1MWH2	ENSBTAP00000047947	ENSBTAG00000018893	AHCYL1	-0.128054	0.0891869	NO	NO
Hypothalamus	Q8HXG6	ENSBTAP00000025322	ENSBTAG00000019025	NDUFA11	-0.520695	0.0894646	NO	NO
Hypothalamus	Q29RT7	ENSBTAP00000007093	ENSBTAG00000005393	TIPRL	0.42929	0.0905902	NO	NO
Hypothalamus	P05631	ENSBTAP00000018505	ENSBTAG00000013930	ATP5C1	0.0864733	0.0905902	NO	NO
Hypothalamus	E1BMG9	ENSBTAP00000041246	ENSBTAG00000014470	ALDH1L1	0.575315	0.0905902	NO	NO
Hypothalamus	G5E604	ENSBTAP00000046041	ENSBTAG00000039237	.	0.432032	0.0905902	NO	NO
Hypothalamus	Q3ZC87	.	.	PKM2	-0.0304435	0.0905902	NO	NO
Hypothalamus	F1N611	ENSBTAP00000002151	ENSBTAG00000001640	EPB41L1	-0.321382	0.0916969	NO	NO
Hypothalamus	E1B748	ENSBTAP00000013636	ENSBTAG00000010322	HYOU1	0.170164	0.0916969	NO	NO
Hypothalamus	G3X7D5	ENSBTAP00000024424	ENSBTAG00000047547	.	0.210564	0.0916969	NO	NO
Hypothalamus	P11966	ENSBTAP00000028958	ENSBTAG00000021724	PDHB	-0.13489	0.0916969	NO	NO
Hypothalamus	Q2HJH9	ENSBTAP00000012256	ENSBTAG00000009304	PDCD5	-0.250477	0.0917027	NO	NO
Hypothalamus	E1BFV0	ENSBTAP00000008650	ENSBTAG00000006586	KPNB1	0.0975337	0.0920437	NO	NO
Hypothalamus	A6QLT9	ENSBTAP00000026393	ENSBTAG00000019810	AARS	0.345334	0.0920437	NO	NO
Hypothalamus	F1MSI2	ENSBTAP00000017563	ENSBTAG00000013191	AGRN	0.0936545	0.0920846	NO	NO
Hypothalamus	F1N6S8	ENSBTAP00000017913	ENSBTAG00000013469	SRCIN1	0.438566	0.0922782	NO	NO
Hypothalamus	A6QR65	ENSBTAP00000005564	ENSBTAG00000004247	RPH3A	0.476339	0.0926739	NO	NO
Hypothalamus	G1K192	ENSBTAP00000005655	ENSBTAG00000004318	ARL3	-0.233903	0.0977289	NO	NO
Hypothalamus	Q08DA0	ENSBTAP00000001237	ENSBTAG00000039573	RABL6	0.553156	0.0984383	NO	NO
Hypothalamus	Q27954	.	.	COPA	-0.251086	0.102186	NO	NO
Hypothalamus	P34955	ENSBTAP00000004927	ENSBTAG00000018843	SERPINA1	0.633486	0.103954	NO	NO
Hypothalamus	G5E6M8	ENSBTAP00000056371	ENSBTAG00000015598	RPS10	0.0882368	0.106488	NO	NO
Hypothalamus	P62157	ENSBTAP00000019411	ENSBTAG00000014583	CALM	-0.0663993	0.107865	NO	NO
Hypothalamus	A5D7A0	ENSBTAP00000042244	ENSBTAG00000009048	EFHD2	-0.504237	0.108441	NO	NO
Hypothalamus	F1MHG4	ENSBTAP00000017162	ENSBTAG00000012912	ERMN	0.0921427	0.109857	NO	NO
Hypothalamus	Q0ZCB4	.	.	.	-0.122746	0.110667	NO	NO
Hypothalamus	Q3SZI2	.	.	LMNA	-0.194794	0.110667	NO	NO
Hypothalamus	A0A0A0	.	.	SDR	-0.114139	0.110956	NO	NO
Hypothalamus	E1BD83	ENSBTAP00000023541	ENSBTAG00000017698	PSMA8	-0.158068	0.112281	NO	NO
Hypothalamus	Q5BIP4	ENSBTAP00000013932	ENSBTAG00000045785	TOM1	0.624655	0.11323	NO	NO
Hypothalamus	A3KMV6	ENSBTAP00000022054	ENSBTAG00000016578	HNRNPR	0.226213	0.11323	NO	NO
Hypothalamus	P10096	ENSBTAP00000037577	ENSBTAG00000014731	GAPDH	0.0885982	0.115172	NO	NO
Hypothalamus	G3N3D4	ENSBTAP00000056437	ENSBTAG00000001414	KCTD12	-0.135378	0.115172	NO	NO
Hypothalamus	Q3T0G8	ENSBTAP00000021300	ENSBTAG00000024957	SNCA	0.102586	0.116502	NO	NO
Hypothalamus	Q3SZ96	.	.	LZIC	0.726384	0.118319	NO	NO
Hypothalamus	G5E619	ENSBTAP00000046975	ENSBTAG00000014223	RAN	-0.0557039	0.119303	NO	NO
Hypothalamus	Q2HJG5	ENSBTAP00000003239	ENSBTAG00000002493	VPS35	0.221796	0.119623	NO	NO
Hypothalamus	Q0VCP4	ENSBTAP00000011359	ENSBTAG00000008609	SEPTIN8	0.175504	0.123886	NO	NO
Hypothalamus	Q3ZCJ2	ENSBTAP00000000630	ENSBTAG00000000497	AKR1A1	-0.0622712	0.125277	NO	NO
Hypothalamus	P20616	ENSBTAP00000028766	ENSBTAG00000021588	SCG2	-0.165092	0.125277	NO	NO
Hypothalamus	P22292	ENSBTAP00000035103	ENSBTAG00000004910	SLC25A11	-0.259748	0.125277	NO	NO
Hypothalamus	F1MBQ0	ENSBTAP00000000581	ENSBTAG00000000458	DYNC1LI2	0.0936224	0.125586	NO	NO
Hypothalamus	Q2KHX6	ENSBTAP00000012972	ENSBTAG00000009842	CRYM	-0.153693	0.126214	NO	NO
Hypothalamus	Q08DF4	ENSBTAP00000032672	ENSBTAG00000011307	DNM1	-0.0613501	0.12876	NO	NO
Hypothalamus	Q2KJ97	ENSBTAP00000033145	ENSBTAG00000016696	NCDN	-0.098383	0.130424	NO	NO
Hypothalamus	P07552	ENSBTAP00000011458	ENSBTAG00000008692	UQCR11	-0.224488	0.131022	NO	NO
Hypothalamus	F1N7H7	ENSBTAP00000003429	ENSBTAG00000002646	DYNC1I2	0.600298	0.132162	NO	NO
Hypothalamus	A5D9C1	.	.	MAOA	0.226704	0.132162	NO	NO
Hypothalamus	Q08DS7	.	.	AP2B1	-0.120381	0.13349	NO	NO
Hypothalamus	H2XJE8	ENSBTAP00000012302	ENSBTAG00000009343	AAK1	0.288698	0.13435	NO	NO
Hypothalamus	P84088	ENSBTAP00000018256	ENSBTAG00000013741	CPLX2	0.159113	0.13435	NO	NO
Hypothalamus	Q08E01	ENSBTAP00000049254	ENSBTAG00000003265	ADD3	-0.099684	0.138814	NO	NO
Hypothalamus	Q95M18	ENSBTAP00000004364	ENSBTAG00000003362	HSP90B1	-0.1258	0.14014	NO	NO
Hypothalamus	Q3MHL7	.	.	CCT6A	-0.139212	0.140149	NO	NO
Hypothalamus	A6QLL5	ENSBTAP00000018181	ENSBTAG00000013680	ATP1B2	0.223648	0.141742	NO	NO
Hypothalamus	P61603	ENSBTAP00000016712	ENSBTAG00000012589	HSPE1	-0.0382834	0.148124	NO	NO
Hypothalamus	P00514	ENSBTAP00000011371	ENSBTAG00000008621	PRKAR1A	0.152844	0.148384	NO	NO
Hypothalamus	O18978	.	.	.	0.169196	0.151183	NO	NO
Hypothalamus	Q148N0	ENSBTAP00000007922	ENSBTAG00000006029	OGDH	0.154143	0.152878	NO	NO
Hypothalamus	Q3T0U3	ENSBTAP00000009346	ENSBTAG00000007106	ES1	-0.107381	0.152878	NO	NO
Hypothalamus	E1BF47	ENSBTAP00000015848	ENSBTAG00000011943	TPR	0.75563	0.153157	NO	NO
Hypothalamus	A2VDL2	ENSBTAP00000040493	ENSBTAG00000004556	SLC2A3	0.596801	0.155428	NO	NO
Hypothalamus	Q2HJH1	ENSBTAP00000028671	ENSBTAG00000021514	DNPEP	-0.10103	0.158596	NO	NO
Hypothalamus	A2VDL4	ENSBTAP00000010206	ENSBTAG00000007763	SLC1A4	0.305389	0.158934	NO	NO
Hypothalamus	G5E5K3	ENSBTAP00000023026	ENSBTAG00000011893	HDHD2	0.0776889	0.158947	NO	NO
Hypothalamus	F1N159	ENSBTAP00000026998	ENSBTAG00000020260	SYN2	0.0735655	0.158947	NO	NO
Hypothalamus	F6R0H3	ENSBTAP00000050665	ENSBTAG00000003525	STXBP1	0.0328059	0.160911	NO	NO
Hypothalamus	Q0VCX2	.	.	HSPA5	-0.078351	0.161544	NO	NO
Hypothalamus	Q07130	ENSBTAP00000042228	ENSBTAG00000000111	UGP2	0.118145	0.164061	NO	NO
Hypothalamus	G3MWR4	ENSBTAP00000053967	ENSBTAG00000002688	ATP1B1	-0.110954	0.164501	NO	NO
Hypothalamus	Q08635	.	.	.	0.273351	0.164501	NO	NO
Hypothalamus	E1BQ37	ENSBTAP00000021719	ENSBTAG00000016328	SFPQ	0.307168	0.170866	NO	NO
Hypothalamus	Q2KJF1	ENSBTAP00000012837	ENSBTAG00000009735	A1BG	-0.164957	0.171062	NO	NO
Hypothalamus	A3KN04	ENSBTAP00000006847	ENSBTAG00000005191	RPN1	-0.453356	0.172371	NO	NO
Hypothalamus	Q3ZCF0	ENSBTAP00000014053	ENSBTAG00000010624	DCTN2	-0.0613266	0.172747	NO	NO
Hypothalamus	P02639	ENSBTAP00000006806	ENSBTAG00000005163	S100A1	0.297966	0.173062	NO	NO
Hypothalamus	A5D783	ENSBTAP00000042723	ENSBTAG00000031967	AMPH	-0.169583	0.174023	NO	NO
Hypothalamus	G3MWI5	ENSBTAP00000053885	ENSBTAG00000007993	CORO1C	-0.281654	0.176606	NO	NO
Hypothalamus	F6QBP1	ENSBTAP00000002984	ENSBTAG00000022890	MBP	0.0882013	0.178645	NO	NO
Hypothalamus	F1N405	ENSBTAP00000014745	ENSBTAG00000011104	RTN4	0.0680735	0.178645	NO	NO
Hypothalamus	P06623	ENSBTAP00000036278	ENSBTAG00000025762	CNP	-0.0994071	0.182112	NO	NO
Hypothalamus	F1MJQ1	ENSBTAP00000013451	ENSBTAG00000010193	RAB7A	-0.0561693	0.183615	NO	NO
Hypothalamus	Q5E946	ENSBTAP00000027339	ENSBTAG00000020518	PARK7	0.0445947	0.183615	NO	NO
Hypothalamus	P61267	ENSBTAP00000022704	ENSBTAG00000002349	STX1B	-0.0599276	0.18398	NO	NO
Hypothalamus	P00515	ENSBTAP00000018886	ENSBTAG00000014205	PRKAR2A	0.148548	0.187437	NO	NO
Hypothalamus	F1MWR3	ENSBTAP00000016570	ENSBTAG00000012490	ETFA	0.0845142	0.187714	NO	NO
Hypothalamus	E1BKN2	ENSBTAP00000015545	ENSBTAG00000011706	TNR	-0.0672861	0.190872	NO	NO
Hypothalamus	P45879	ENSBTAP00000017430	ENSBTAG00000013113	VDAC1	0.0497862	0.192649	NO	NO
Hypothalamus	G3X757	ENSBTAP00000019970	ENSBTAG00000015000	VCP	-0.0766593	0.19431	NO	NO
Hypothalamus	Q08E34	ENSBTAP00000019001	ENSBTAG00000014302	TOMM70A	0.0768705	0.197253	NO	NO
Hypothalamus	O62654	ENSBTAP00000007041	ENSBTAG00000005353	DES	0.224594	0.19818	NO	NO
Hypothalamus	F1MM03	ENSBTAP00000034315	ENSBTAG00000003301	NCAM2	-0.479169	0.20127	NO	NO
Hypothalamus	V6F7T1	.	.	DLAT	0.107079	0.202907	NO	NO
Hypothalamus	G3MWU1	ENSBTAP00000053996	ENSBTAG00000013912	TXNRD1	-0.0737282	0.203578	NO	NO
Hypothalamus	A7E3Q2	.	.	HSPA2	-0.451583	0.203578	NO	NO
Hypothalamus	Q2KJC5	.	.	HADH	-0.0683567	0.204046	NO	NO
Hypothalamus	Q29448	ENSBTAP00000029103	ENSBTAG00000021832	HMGCL	0.612353	0.205992	NO	NO
Hypothalamus	E1BLM2	ENSBTAP00000008864	ENSBTAG00000006732	NRCAM	-0.135193	0.206734	NO	NO
Hypothalamus	F1MND1	ENSBTAP00000041451	ENSBTAG00000001700	CDC42	0.0657199	0.21565	NO	NO
Hypothalamus	Q5E9I6	.	.	ARF3	0.601881	0.21565	NO	NO
Hypothalamus	Q3T0S7	ENSBTAP00000029256	ENSBTAG00000021944	C10H14ORF166	0.166347	0.216199	NO	NO
Hypothalamus	Q3SZ81	.	.	PSMC3	-0.21622	0.21774	NO	NO
Hypothalamus	Q5EA88	ENSBTAP00000021683	ENSBTAG00000016296	GPD1	0.130966	0.219598	NO	NO
Hypothalamus	F1N5C8	ENSBTAP00000015375	ENSBTAG00000011573	ENPP6	0.443315	0.219687	NO	NO
Hypothalamus	Q08DM7	ENSBTAP00000017531	ENSBTAG00000013173	SEPTIN3	0.203544	0.225449	NO	NO
Hypothalamus	E1BAI7	ENSBTAP00000018618	ENSBTAG00000014011	TMOD2	0.129716	0.226116	NO	NO
Hypothalamus	A6QQ83	ENSBTAP00000021731	ENSBTAG00000016337	THEM2	0.342983	0.226228	NO	NO
Hypothalamus	F1N048	ENSBTAP00000004411	ENSBTAG00000003403	PADI2	0.641254	0.229464	NO	NO
Hypothalamus	Q2LGB5	ENSBTAP00000010835	ENSBTAG00000008237	TOLLIP	-0.0518248	0.232646	NO	NO
Hypothalamus	Q3T0C7	ENSBTAP00000018284	ENSBTAG00000013761	STMN1	-0.0419125	0.233281	NO	NO
Hypothalamus	Q2HJ60	ENSBTAP00000007527	ENSBTAG00000005726	HNRNPA2B1	-0.0849776	0.233868	NO	NO
Hypothalamus	P10790	ENSBTAP00000022375	ENSBTAG00000016819	FABP3	0.133591	0.234171	NO	NO
Hypothalamus	Q58DC0	.	.	CPPED1	-0.556215	0.238243	NO	NO
Hypothalamus	F1MLV1	ENSBTAP00000020886	ENSBTAG00000015732	PSMC6	0.544056	0.241448	NO	NO
Hypothalamus	Q02377	ENSBTAP00000007925	ENSBTAG00000006033	NDUFA1	-0.0887469	0.242041	NO	NO
Hypothalamus	O77834	ENSBTAP00000006383	ENSBTAG00000004855	PRDX6	-0.0598358	0.247978	NO	NO
Hypothalamus	P00126	ENSBTAP00000012635	ENSBTAG00000009603	UQCRH	-0.0456706	0.248892	NO	NO
Hypothalamus	Q0IIM3	ENSBTAP00000006600	ENSBTAG00000005012	HSPH1	-0.130717	0.249006	NO	NO
Hypothalamus	P41563	.	.	IDH3A	-0.069036	0.252588	NO	NO
Hypothalamus	F1MJQ2	ENSBTAP00000025424	ENSBTAG00000019097	CNTNAP1	0.12712	0.253318	NO	NO
Hypothalamus	F1N7F9	ENSBTAP00000027409	ENSBTAG00000020569	CACNA2D1	-0.26539	0.253318	NO	NO
Hypothalamus	Q29RQ3	ENSBTAP00000020774	ENSBTAG00000027134	DYNC1I1	0.135613	0.257305	NO	NO
Hypothalamus	Q3T0X6	ENSBTAP00000028093	ENSBTAG00000021093	RPS16	-0.107328	0.259796	NO	NO
Hypothalamus	Q5E9A3	ENSBTAP00000049383	ENSBTAG00000008985	PCBP1	-0.0653553	0.259796	NO	NO
Hypothalamus	P56965	ENSBTAP00000046157	ENSBTAG00000034776	DDAH1	0.0591712	0.2609	NO	NO
Hypothalamus	F1MZU2	ENSBTAP00000011107	ENSBTAG00000008442	NSF	0.0674764	0.261383	NO	NO
Hypothalamus	A6QR46	ENSBTAP00000001199	ENSBTAG00000000905	RAB6B	0.232375	0.261572	NO	NO
Hypothalamus	P02453	ENSBTAP00000017420	ENSBTAG00000013103	COL1A1	0.0837445	0.263164	NO	NO
Hypothalamus	F1MIH2	ENSBTAP00000001568	ENSBTAG00000001182	CDC10	-0.0766694	0.264905	NO	NO
Hypothalamus	A7MB35	ENSBTAP00000052439	ENSBTAG00000019852	PDHA1	-0.0841437	0.268988	NO	NO
Hypothalamus	Q9XSJ4	.	.	ENO1	0.0379083	0.268988	NO	NO
Hypothalamus	E1BMY1	ENSBTAP00000052707	ENSBTAG00000033335	.	-0.109176	0.269456	NO	NO
Hypothalamus	E1BJA2	ENSBTAP00000008987	ENSBTAG00000006838	AIFM1	0.119065	0.271405	NO	NO
Hypothalamus	F1MRZ6	ENSBTAP00000000752	ENSBTAG00000000575	TNC	-0.118372	0.272197	NO	NO
Hypothalamus	F1MM16	ENSBTAP00000053204	ENSBTAG00000017222	CTNND2	-0.0673211	0.272197	NO	NO
Hypothalamus	Q0VCK7	ENSBTAP00000015591	ENSBTAG00000011740	OPALIN	0.143047	0.277924	NO	NO
Hypothalamus	Q3T0E5	ENSBTAP00000005603	ENSBTAG00000004278	APMAP	-0.292061	0.278033	NO	NO
Hypothalamus	Q3ZBH0	ENSBTAP00000025496	ENSBTAG00000019156	CCT2	0.0610309	0.278616	NO	NO
Hypothalamus	Q02369	ENSBTAP00000027191	ENSBTAG00000020405	NDUFB9	-0.136298	0.278722	NO	NO
Hypothalamus	P31408	ENSBTAP00000024812	ENSBTAG00000018646	ATP6V1B2	-0.0403991	0.281754	NO	NO
Hypothalamus	Q01321	ENSBTAP00000014801	ENSBTAG00000011145	NDUFA4	0.0514342	0.285119	NO	NO
Hypothalamus	G3N2G7	ENSBTAP00000056079	ENSBTAG00000015839	MAP4	-0.0697121	0.289424	NO	NO
Hypothalamus	P19803	ENSBTAP00000040280	ENSBTAG00000030209	ARHGDIA	-0.0581688	0.295572	NO	NO
Hypothalamus	Q148I4	.	.	ACOT7	0.232166	0.296825	NO	NO
Hypothalamus	Q3T114	ENSBTAP00000016718	ENSBTAG00000012595	HRSP12	-0.0687976	0.300926	NO	NO
Hypothalamus	Q3ZC13	ENSBTAP00000016526	ENSBTAG00000020106	AP2M1	0.0710705	0.303219	NO	NO
Hypothalamus	E1BBY7	ENSBTAP00000020825	ENSBTAG00000015683	HSPA4	0.0910757	0.303219	NO	NO
Hypothalamus	Q3T140	ENSBTAP00000008068	ENSBTAG00000006134	DYNLRB1	-0.0997327	0.303764	NO	NO
Hypothalamus	Q2KIW9	ENSBTAP00000026582	ENSBTAG00000019956	CMPK1	0.109923	0.303764	NO	NO
Hypothalamus	P23356	ENSBTAP00000044075	ENSBTAG00000005078	UCHL1	-0.0258258	0.303764	NO	NO
Hypothalamus	Q5E9B1	ENSBTAP00000026118	ENSBTAG00000019603	LDHB	0.0161209	0.305981	NO	NO
Hypothalamus	Q0VD16	ENSBTAP00000045293	ENSBTAG00000033983	MAP2K1	-0.10741	0.310326	NO	NO
Hypothalamus	P68509	.	.	YWHAH	-0.103527	0.31092	NO	NO
Hypothalamus	Q58CX4	.	.	MOG	0.0757432	0.313512	NO	NO
Hypothalamus	Q2KIS8	.	.	SNRPD3	-0.0502155	0.316193	NO	NO
Hypothalamus	Q0VCK5	.	.	AP2A2	0.242851	0.322443	NO	NO
Hypothalamus	G5E531	ENSBTAP00000003662	ENSBTAG00000002829	TCP1	-0.102338	0.324457	NO	NO
Hypothalamus	P11024	ENSBTAP00000015769	ENSBTAG00000011885	NNT	-0.0639957	0.324457	NO	NO
Hypothalamus	A5D987	.	.	UBE2N	-0.0697189	0.324457	NO	NO
Hypothalamus	G5E631	ENSBTAP00000047104	ENSBTAG00000035907	DDX3X	0.343344	0.32665	NO	NO
Hypothalamus	E2GEZ1	.	.	Tom22	0.0781486	0.329382	NO	NO
Hypothalamus	F1N3I3	ENSBTAP00000026793	ENSBTAG00000020115	UBE2O	0.112533	0.332197	NO	NO
Hypothalamus	F1N091	ENSBTAP00000004143	ENSBTAG00000003189	CCDC6	-0.158889	0.334442	NO	NO
Hypothalamus	F1MUZ9	ENSBTAP00000016708	ENSBTAG00000012586	HSPD1	-0.0252846	0.334578	NO	NO
Hypothalamus	Q2HJH3	ENSBTAP00000004617	ENSBTAG00000003550	C11orf54	0.10029	0.335263	NO	NO
Hypothalamus	Q27991	ENSBTAP00000028188	ENSBTAG00000021151	MYH10	-0.0838842	0.335263	NO	NO
Hypothalamus	A7E382	.	.	.	0.0877528	0.335263	NO	NO
Hypothalamus	E1BFG0	ENSBTAP00000012710	ENSBTAG00000009646	ALDH7A1	-0.0918983	0.340387	NO	NO
Hypothalamus	F1MM79	ENSBTAP00000010348	ENSBTAG00000007863	GLS	-0.174855	0.341105	NO	NO
Hypothalamus	Q5EA54	.	.	SLC3A2	-0.116807	0.344564	NO	NO
Hypothalamus	Q08DX1	ENSBTAP00000018755	ENSBTAG00000014103	SH3GL2	0.0544309	0.344802	NO	NO
Hypothalamus	B1H0W7	.	.	PTGDS	-0.150994	0.346878	NO	NO
Hypothalamus	A5PK10	ENSBTAP00000005206	ENSBTAG00000003983	TOM1L2	0.408991	0.351444	NO	NO
Hypothalamus	F1MMJ2	ENSBTAP00000049952	ENSBTAG00000005710	NCAM1	0.0684563	0.351444	NO	NO
Hypothalamus	P83939	ENSBTAP00000021588	ENSBTAG00000016223	SCRN1	-0.0393679	0.357804	NO	NO
Hypothalamus	P61420	ENSBTAP00000019346	ENSBTAG00000014553	ATP6V0D1	-0.190749	0.360207	NO	NO
Hypothalamus	E1B9H1	ENSBTAP00000037841	ENSBTAG00000013235	TINAGL1	0.377456	0.360207	NO	NO
Hypothalamus	F1MRG7	ENSBTAP00000012872	ENSBTAG00000009761	ACTR2	0.0443417	0.362878	NO	NO
Hypothalamus	Q17QQ3	ENSBTAP00000010961	ENSBTAG00000008323	SNAP25	-0.0313455	0.364106	NO	NO
Hypothalamus	Q0QEV5	.	.	RPL18	-0.0680614	0.366147	NO	NO
Hypothalamus	F1MBF6	ENSBTAP00000000027	ENSBTAG00000000025	.	-0.128047	0.366222	NO	NO
Hypothalamus	F1N0F7	ENSBTAP00000030260	ENSBTAG00000016282	EIF5	0.192679	0.366222	NO	NO
Hypothalamus	A7MBI0	ENSBTAP00000021459	ENSBTAG00000016124	PACSIN1	-0.0434469	0.366266	NO	NO
Hypothalamus	A7E3S8	ENSBTAP00000008146	ENSBTAG00000006202	ST13	-0.0330211	0.367796	NO	NO
Hypothalamus	O97764	ENSBTAP00000041239	ENSBTAG00000003162	CRYZ	-0.0498567	0.378162	NO	NO
Hypothalamus	F6Q9S4	ENSBTAP00000019916	ENSBTAG00000014958	PRKAR2B	-0.120054	0.378405	NO	NO
Hypothalamus	E1BDP3	ENSBTAP00000029203	ENSBTAG00000021902	ALDH5A1	-0.066327	0.378405	NO	NO
Hypothalamus	P07516	ENSBTAP00000007930	ENSBTAG00000006035	PPP1R1B	-0.0827474	0.379866	NO	NO
Hypothalamus	Q05752	ENSBTAP00000056610	ENSBTAG00000046319	NDUFA7	-0.093121	0.379866	NO	NO
Hypothalamus	Q3ZC22	ENSBTAP00000034543	ENSBTAG00000024889	HSBP1	-0.370474	0.380172	NO	NO
Hypothalamus	P20000	ENSBTAP00000011521	ENSBTAG00000008743	ALDH2	0.116446	0.381488	NO	NO
Hypothalamus	Q3ZBH2	ENSBTAP00000032251	ENSBTAG00000020632	NQO1	-0.288122	0.384137	NO	NO
Hypothalamus	F1MIC3	ENSBTAP00000051604	ENSBTAG00000040597	.	0.252607	0.384137	NO	NO
Hypothalamus	Q28115	ENSBTAP00000017997	ENSBTAG00000013534	GFAP	-0.0298635	0.38434	NO	NO
Hypothalamus	Q9GMB8	ENSBTAP00000017232	ENSBTAG00000012962	SARS	-0.0345513	0.38498	NO	NO
Hypothalamus	F1MCK2	ENSBTAP00000048477	ENSBTAG00000013468	AHNAK	-0.104346	0.385204	NO	NO
Hypothalamus	A6H767	ENSBTAP00000027852	ENSBTAG00000020908	NAP1L1	0.12212	0.390023	NO	NO
Hypothalamus	F1MUP1	ENSBTAP00000009723	ENSBTAG00000007397	FOLH1	-0.115963	0.390267	NO	NO
Hypothalamus	Q76LV1	.	.	HSP90AB1	-0.058928	0.393854	NO	NO
Hypothalamus	A5PK88	ENSBTAP00000028809	ENSBTAG00000021620	MGC159500	0.133042	0.394421	NO	NO
Hypothalamus	Q5EAC6	.	.	CDC37	-0.0398506	0.400551	NO	NO
Hypothalamus	P42029	ENSBTAP00000005628	ENSBTAG00000004295	NDUFA8	0.0987204	0.404408	NO	NO
Hypothalamus	Q3ZCH0	ENSBTAP00000015172	ENSBTAG00000011419	HSPA9	-0.0246571	0.405552	NO	NO
Hypothalamus	F1MNG7	ENSBTAP00000001942	ENSBTAG00000001484	LZTFL1	0.273948	0.41042	NO	NO
Hypothalamus	Q04467	ENSBTAP00000018741	ENSBTAG00000014093	IDH2	-0.0589771	0.41042	NO	NO
Hypothalamus	A6H7H3	ENSBTAP00000000096	ENSBTAG00000000087	HSD17B12	-0.0914604	0.418795	NO	NO
Hypothalamus	Q09430	ENSBTAP00000014805	ENSBTAG00000011150	PFN2	-0.0320033	0.418795	NO	NO
Hypothalamus	A4FV87	.	.	CAMK2G	0.103513	0.418795	NO	NO
Hypothalamus	Q5BIN5	ENSBTAP00000022592	ENSBTAG00000016988	PIN1	0.0871166	0.422882	NO	NO
Hypothalamus	P49410	ENSBTAP00000025586	ENSBTAG00000019216	TUFM	-0.056626	0.422882	NO	NO
Hypothalamus	G3X6S5	ENSBTAP00000012599	ENSBTAG00000009580	SH3BGRL3	0.0528104	0.42577	NO	NO
Hypothalamus	F1MYE9	ENSBTAP00000004201	ENSBTAG00000003237	IQSEC1	0.432358	0.437663	NO	NO
Hypothalamus	Q2NKZ1	.	.	CCT7	0.06217	0.439167	NO	NO
Hypothalamus	Q08DW0	ENSBTAP00000048646	ENSBTAG00000003585	CD47	-0.0768453	0.439486	NO	NO
Hypothalamus	F1N2J9	ENSBTAP00000014802	ENSBTAG00000011146	RAB8B	0.313162	0.441075	NO	NO
Hypothalamus	A7YY77	ENSBTAP00000034425	ENSBTAG00000024803	ENDOD1	0.166558	0.442221	NO	NO
Hypothalamus	P00429	.	.	COX6B1	-0.04958	0.448741	NO	NO
Hypothalamus	Q3T165	ENSBTAP00000022759	ENSBTAG00000017120	PHB	-0.0354852	0.455789	NO	NO
Hypothalamus	P19858	ENSBTAP00000011447	ENSBTAG00000008683	LDHA	0.199749	0.461438	NO	NO
Hypothalamus	A6QNM9	ENSBTAP00000022292	ENSBTAG00000016762	SLC25A12	-0.107453	0.462962	NO	NO
Hypothalamus	Q5E963	ENSBTAP00000020318	ENSBTAG00000015278	ARPC5L	-0.0392585	0.466197	NO	NO
Hypothalamus	E1B8P9	ENSBTAP00000021507	ENSBTAG00000016156	MAPK3	0.0935347	0.470569	NO	NO
Hypothalamus	Q3ZBD7	ENSBTAP00000008386	ENSBTAG00000006396	GPI	0.0399262	0.471994	NO	NO
Hypothalamus	Q08E52	ENSBTAP00000013448	ENSBTAG00000010191	PAK1	0.0506341	0.475923	NO	NO
Hypothalamus	Q3ZBF7	ENSBTAP00000023908	ENSBTAG00000017967	PTGES3	-0.247337	0.478674	NO	NO
Hypothalamus	Q58DS9	ENSBTAP00000015581	ENSBTAG00000006982	RAB5C	0.0237441	0.492418	NO	NO
Hypothalamus	Q2KJI3	ENSBTAP00000040143	ENSBTAG00000020801	FAM49B	0.0792574	0.492418	NO	NO
Hypothalamus	P08166	ENSBTAP00000023406	ENSBTAG00000017605	AK2	-0.0881286	0.496728	NO	NO
Hypothalamus	Q8M444	.	.	COX2	-0.0612771	0.511747	NO	NO
Hypothalamus	Q3MHK9	ENSBTAP00000004145	ENSBTAG00000003191	FSCN1	-0.131419	0.514654	NO	NO
Hypothalamus	P02721	ENSBTAP00000032359	ENSBTAG00000000605	ATP5J	-0.0752331	0.514654	NO	NO
Hypothalamus	A5PKH5	ENSBTAP00000011776	ENSBTAG00000008945	SDSL	-0.0357893	0.516733	NO	NO
Hypothalamus	Q59HJ6	.	.	LONP1	0.183258	0.520208	NO	NO
Hypothalamus	Q2HJ54	ENSBTAP00000043732	ENSBTAG00000011480	PITPNA	0.0734913	0.522758	NO	NO
Hypothalamus	F1MZR6	ENSBTAP00000042435	ENSBTAG00000020485	ARRB1	-0.110412	0.522987	NO	NO
Hypothalamus	Q3MHJ9	ENSBTAP00000016813	ENSBTAG00000012653	CAMK2B	-0.0656251	0.530729	NO	NO
Hypothalamus	Q08DU9	ENSBTAP00000024825	ENSBTAG00000018656	HP1BP3	-0.0421383	0.535887	NO	NO
Hypothalamus	E1BQ16	ENSBTAP00000021734	ENSBTAG00000016336	MGEA5	-0.10684	0.536757	NO	NO
Hypothalamus	A1L528	ENSBTAP00000022227	ENSBTAG00000016720	RAB1A	0.0422692	0.536757	NO	NO
Hypothalamus	Q2HJH2	.	.	RAB1B	0.079252	0.536757	NO	NO
Hypothalamus	A7Z066	ENSBTAP00000054517	ENSBTAG00000048107	CANX	0.0516184	0.538779	NO	NO
Hypothalamus	A5D7E8	ENSBTAP00000022854	ENSBTAG00000017196	PDIA3	-0.0263263	0.546831	NO	NO
Hypothalamus	F1MIC9	ENSBTAP00000006430	ENSBTAG00000004887	DCTN1	-0.0971854	0.548346	NO	NO
Hypothalamus	E1B919	ENSBTAP00000001366	ENSBTAG00000001028	MAP6	-0.0396476	0.560887	NO	NO
Hypothalamus	P50397	ENSBTAP00000006992	ENSBTAG00000005316	GDI2	-0.0351624	0.560887	NO	NO
Hypothalamus	Q3SZP2	ENSBTAP00000009897	ENSBTAG00000007520	MAPRE2	0.0640491	0.560887	NO	NO
Hypothalamus	O77784	ENSBTAP00000025044	ENSBTAG00000018813	IDH3B	0.0506328	0.560887	NO	NO
Hypothalamus	Q862D6	.	.	.	-0.277848	0.560887	NO	NO
Hypothalamus	Q0VFX8	.	.	CRIP2	0.0226899	0.561875	NO	NO
Hypothalamus	E1BBI3	ENSBTAP00000017906	ENSBTAG00000013462	L1CAM	-0.124361	0.573255	NO	NO
Hypothalamus	E1BDX8	ENSBTAP00000042130	ENSBTAG00000016598	DYNC1H1	-0.0546187	0.573255	NO	NO
Hypothalamus	E1BBM1	ENSBTAP00000025501	ENSBTAG00000019160	GLOD4	-0.0343493	0.576685	NO	NO
Hypothalamus	Q0IIG7	.	.	RAB5A	-0.109132	0.582967	NO	NO
Hypothalamus	Q3ZC84	ENSBTAP00000031070	ENSBTAG00000009841	CNDP2	0.0391558	0.582997	NO	NO
Hypothalamus	Q2KJD1	ENSBTAP00000041101	ENSBTAG00000012957	SERBP1	0.143098	0.582997	NO	NO
Hypothalamus	Q8SQ21	ENSBTAP00000015208	ENSBTAG00000011444	HINT2	0.0689048	0.584059	NO	NO
Hypothalamus	E9RHW1	.	.	HSPB1	0.0195889	0.585521	NO	NO
Hypothalamus	G5E5T5	ENSBTAP00000030521	ENSBTAG00000048049	.	0.173516	0.590524	NO	NO
Hypothalamus	F1N270	ENSBTAP00000021699	ENSBTAG00000016309	ATP6V1D	0.0612316	0.597078	NO	NO
Hypothalamus	A2VDZ9	ENSBTAP00000023164	ENSBTAG00000017424	VAPB	-0.0279262	0.598426	NO	NO
Hypothalamus	Q08DK4	ENSBTAP00000001624	ENSBTAG00000001229	SLC25A22	-0.144067	0.599384	NO	NO
Hypothalamus	P81187	ENSBTAP00000009800	ENSBTAG00000046158	CFB	-0.161052	0.606115	NO	NO
Hypothalamus	F1MFT4	ENSBTAP00000048368	ENSBTAG00000007606	HNRNPU	0.0264674	0.606115	NO	NO
Hypothalamus	Q32PF2	ENSBTAP00000022258	ENSBTAG00000016740	ACLY	-0.0426091	0.606267	NO	NO
Hypothalamus	Q29RL6	ENSBTAP00000024154	ENSBTAG00000018146	VAT1L	-0.0323828	0.611354	NO	NO
Hypothalamus	P61585	ENSBTAP00000005600	ENSBTAG00000004279	RHOA	0.0677898	0.620396	NO	NO
Hypothalamus	Q27965	.	.	HSPA1B	-0.0255091	0.621558	NO	NO
Hypothalamus	Q17QC5	ENSBTAP00000013989	ENSBTAG00000010584	AP2S1	-0.213699	0.624602	NO	NO
Hypothalamus	Q5E997	ENSBTAP00000005324	ENSBTAG00000004072	CAPZA2	0.0915489	0.626437	NO	NO
Hypothalamus	Q3ZCI4	ENSBTAP00000017988	ENSBTAG00000013527	PGD	0.0353577	0.626437	NO	NO
Hypothalamus	Q3T0Y5	ENSBTAP00000001309	ENSBTAG00000000990	PSMA2	0.173736	0.647112	NO	NO
Hypothalamus	P13621	ENSBTAP00000024326	ENSBTAG00000018278	ATP5O	-0.017393	0.66495	NO	NO
Hypothalamus	Q3SZ98	ENSBTAP00000011979	ENSBTAG00000009087	GNG10	0.145129	0.668696	NO	NO
Hypothalamus	A7MBJ5	ENSBTAP00000013112	ENSBTAG00000009939	CAND1	-0.0805001	0.67314	NO	NO
Hypothalamus	Q02379	ENSBTAP00000013507	ENSBTAG00000010232	NDUFS5	0.0308287	0.67314	NO	NO
Hypothalamus	P00442	ENSBTAP00000032384	ENSBTAG00000018854	SOD1	-0.0445981	0.67678	NO	NO
Hypothalamus	F1N3R4	ENSBTAP00000026785	ENSBTAG00000020108	LETM1	-0.0377129	0.67788	NO	NO
Hypothalamus	A6QLU1	ENSBTAP00000012886	ENSBTAG00000009770	GPD2	0.0275597	0.681879	NO	NO
Hypothalamus	B0JYR3	.	.	WASL	0.0759872	0.688108	NO	NO
Hypothalamus	Q3MHL4	ENSBTAP00000024092	ENSBTAG00000018101	AHCY	-0.0186073	0.689036	NO	NO
Hypothalamus	F1MZL8	ENSBTAP00000004480	ENSBTAG00000003450	ATP6V1H	-0.0274312	0.695093	NO	NO
Hypothalamus	Q9XSG3	.	.	IDH1	0.04374	0.69538	NO	NO
Hypothalamus	P05630	ENSBTAP00000000721	ENSBTAG00000000550	ATP5D	-0.0211344	0.699583	NO	NO
Hypothalamus	A7Z014	ENSBTAP00000004892	ENSBTAG00000003758	TKT	0.0418096	0.701671	NO	NO
Hypothalamus	Q02367	ENSBTAP00000007761	ENSBTAG00000005907	NDUFB6	0.033439	0.701671	NO	NO
Hypothalamus	V6F9A2	.	.	APOA1	0.0757422	0.704575	NO	NO
Hypothalamus	P33097	ENSBTAP00000015873	ENSBTAG00000011960	GOT1	0.00736795	0.710406	NO	NO
Hypothalamus	P00586	ENSBTAP00000040894	ENSBTAG00000030650	TST	0.037418	0.715713	NO	NO
Hypothalamus	P48452	ENSBTAP00000021305	ENSBTAG00000016005	PPP3CA	0.040177	0.716801	NO	NO
Hypothalamus	P56560	.	.	MAOB	-0.0242482	0.717543	NO	NO
Hypothalamus	P11116	ENSBTAP00000020080	ENSBTAG00000015089	LGALS1	0.0323818	0.724948	NO	NO
Hypothalamus	Q5KR49	.	.	TPM1	0.06759	0.725552	NO	NO
Hypothalamus	A7YY43	ENSBTAP00000005170	ENSBTAG00000003966	DUSP3	-0.146109	0.730839	NO	NO
Hypothalamus	Q29RK2	ENSBTAP00000026258	ENSBTAG00000019700	PC	0.0457769	0.744352	NO	NO
Hypothalamus	P11023	ENSBTAP00000014062	ENSBTAG00000010635	RAB3A	-0.0412095	0.754591	NO	NO
Hypothalamus	Q08DM1	ENSBTAP00000054225	ENSBTAG00000045887	DMTN	0.0986274	0.754591	NO	NO
Hypothalamus	Q17QG4	.	.	SNCB	-0.0160714	0.754591	NO	NO
Hypothalamus	Q9BGI1	ENSBTAP00000011403	ENSBTAG00000008648	PRDX5	-0.0714722	0.758035	NO	NO
Hypothalamus	E1BMW9	ENSBTAP00000040759	ENSBTAG00000008881	PURA	-0.0273103	0.758769	NO	NO
Hypothalamus	G8JKX7	ENSBTAP00000019656	ENSBTAG00000014775	GUK1	-0.0641123	0.759336	NO	NO
Hypothalamus	F1N7N1	ENSBTAP00000048511	ENSBTAG00000011593	QKI	0.0414676	0.759336	NO	NO
Hypothalamus	P81287	.	.	ANXA5	0.051013	0.76727	NO	NO
Hypothalamus	E1BP91	ENSBTAP00000015199	ENSBTAG00000011435	NPEPPS	-0.035456	0.771011	NO	NO
Hypothalamus	Q95KV7	ENSBTAP00000010276	ENSBTAG00000007812	NDUFA13	0.0472884	0.771814	NO	NO
Hypothalamus	F1MAV0	ENSBTAP00000029826	ENSBTAG00000022120	FGB	0.0462783	0.7736	NO	NO
Hypothalamus	A2VDK6	ENSBTAP00000024447	ENSBTAG00000018374	WASF2	-0.0954776	0.774767	NO	NO
Hypothalamus	Q0VD06	.	.	NPTN	0.0238826	0.77763	NO	NO
Hypothalamus	A8KC65	ENSBTAP00000018852	ENSBTAG00000014179	SLC12A5	0.0366559	0.7804	NO	NO
Hypothalamus	F1N3V0	ENSBTAP00000007465	ENSBTAG00000005681	ME1	0.0241535	0.783045	NO	NO
Hypothalamus	Q17QM9	ENSBTAP00000001847	ENSBTAG00000001408	CNRIP1	-0.0347986	0.783875	NO	NO
Hypothalamus	A6QLG1	ENSBTAP00000052092	ENSBTAG00000017191	.	0.0943316	0.789579	NO	NO
Hypothalamus	P55052	.	.	FABP5	-0.0465962	0.792447	NO	NO
Hypothalamus	Q3ZCC8	ENSBTAP00000026407	ENSBTAG00000019822	TPPP3	0.0395395	0.799178	NO	NO
Hypothalamus	M5FMU4	.	.	NMRAL1	0.0759798	0.805797	NO	NO
Hypothalamus	Q5E9F5	ENSBTAP00000002674	ENSBTAG00000002068	TAGLN2	0.136893	0.807932	NO	NO
Hypothalamus	Q2KJH6	ENSBTAP00000039506	ENSBTAG00000001027	SERPINH1	0.0985304	0.813155	NO	NO
Hypothalamus	F1MDH3	ENSBTAP00000036487	ENSBTAG00000025868	TLN1	-0.029777	0.814415	NO	NO
Hypothalamus	F1MJ70	ENSBTAP00000018304	ENSBTAG00000013779	HSPA12A	-0.01868	0.81458	NO	NO
Hypothalamus	P42028	ENSBTAP00000016013	ENSBTAG00000012072	NDUFS8	0.0349222	0.818384	NO	NO
Hypothalamus	Q3ZBU2	ENSBTAP00000004739	ENSBTAG00000003634	CISD1	-0.0269852	0.819724	NO	NO
Hypothalamus	Q2HJD7	ENSBTAP00000001374	ENSBTAG00000001036	HIBADH	0.0178231	0.822368	NO	NO
Hypothalamus	Q9N0V4	ENSBTAP00000023627	ENSBTAG00000017765	GSTM1	-0.0376447	0.822368	NO	NO
Hypothalamus	G3N135	ENSBTAP00000055557	ENSBTAG00000026851	FMNL2	-0.0610661	0.824068	NO	NO
Hypothalamus	G3N2P2	ENSBTAP00000056159	ENSBTAG00000045673	H3F3C	-0.0175326	0.842777	NO	NO
Hypothalamus	Q6B855	.	.	TKT	0.0181141	0.855111	NO	NO
Hypothalamus	Q862N3	.	.	.	-0.0123035	0.865712	NO	NO
Hypothalamus	F1MHP6	ENSBTAP00000000085	ENSBTAG00000000077	ADSL	-0.0806269	0.86801	NO	NO
Hypothalamus	Q9BGU5	.	.	cat-D	-0.0126124	0.872856	NO	NO
Hypothalamus	F1N1I6	ENSBTAP00000026534	ENSBTAG00000019915	GSN	0.0190498	0.873784	NO	NO
Hypothalamus	G3MYP5	ENSBTAP00000054682	ENSBTAG00000014001	MAP1A	0.00886485	0.880409	NO	NO
Hypothalamus	F1MH20	ENSBTAP00000012308	ENSBTAG00000009351	ATXN10	0.0729967	0.884215	NO	NO
Hypothalamus	A6QLS9	ENSBTAP00000001303	ENSBTAG00000000985	RAB10	0.00318072	0.885563	NO	NO
Hypothalamus	Q3SZ33	ENSBTAP00000040308	ENSBTAG00000005765	SYNGR1	-0.018268	0.899435	NO	NO
Hypothalamus	P13272	.	.	UQCRFS1	0.00939176	0.902468	NO	NO
Hypothalamus	A7YVI6	.	.	RTN4	-0.0347936	0.902468	NO	NO
Hypothalamus	E1BNY5	ENSBTAP00000022343	ENSBTAG00000016795	RUFY3	-0.0730802	0.913113	NO	NO
Hypothalamus	Q2NKR5	ENSBTAP00000043833	ENSBTAG00000032774	C28H10ORF116	0.0135889	0.913113	NO	NO
Hypothalamus	Q3B7M5	ENSBTAP00000040793	ENSBTAG00000030587	LASP1	0.00530107	0.915586	NO	NO
Hypothalamus	Q29RK1	ENSBTAP00000005730	ENSBTAG00000004371	CS	-0.00603114	0.92694	NO	NO
Hypothalamus	Q5E983	ENSBTAP00000029304	ENSBTAG00000021979	EEF1B	-0.023017	0.929105	NO	NO
Hypothalamus	A6QPC5	ENSBTAP00000042343	ENSBTAG00000031669	CTNNA2	-0.010223	0.929105	NO	NO
Hypothalamus	A6QLP2	ENSBTAP00000002300	ENSBTAG00000001754	AHCYL2	-0.00976902	0.94078	NO	NO
Hypothalamus	Q3SZN0	ENSBTAP00000005629	ENSBTAG00000004291	SETP6	0.00598301	0.94078	NO	NO
Hypothalamus	A5PJA6	ENSBTAP00000015136	ENSBTAG00000011388	STOML2	0.0093977	0.94078	NO	NO
Hypothalamus	Q3ZBE1	ENSBTAP00000021138	ENSBTAG00000015901	ARMC1	-0.0260818	0.94078	NO	NO
Hypothalamus	Q2NL38	.	.	DCI	-0.0162749	0.94078	NO	NO
Hypothalamus	P23004	ENSBTAP00000028853	ENSBTAG00000021651	UQCRC2	-0.00413379	0.942127	NO	NO
Hypothalamus	F1N3K8	ENSBTAP00000007481	ENSBTAG00000005694	TMED10	0.0132311	0.944883	NO	NO
Hypothalamus	Q0II59	ENSBTAP00000024203	ENSBTAG00000018186	PDXK	0.00628043	0.944883	NO	NO
Hypothalamus	Q17QK8	.	.	SPR	-0.00601439	0.94888	NO	NO
Hypothalamus	Q28851	ENSBTAP00000041308	ENSBTAG00000002094	ATP5J2	0.00398894	0.951365	NO	NO
Hypothalamus	P29105	ENSBTAP00000005577	ENSBTAG00000004259	HPCAL1	0.0126293	0.954049	NO	NO
Hypothalamus	E1B7S3	ENSBTAP00000053167	ENSBTAG00000019251	EPB41L3	0.00459353	0.959567	NO	NO
Hypothalamus	F1MQ31	ENSBTAP00000020965	ENSBTAG00000015789	BCAN	0.00556098	0.961071	NO	NO
Hypothalamus	O46415	ENSBTAP00000009965	ENSBTAG00000013343	FTL	-0.0268152	0.9638	NO	NO
Hypothalamus	Q3T0G5	ENSBTAP00000039600	ENSBTAG00000011075	PROSC	0.0129385	0.9638	NO	NO
Hypothalamus	F1N6I7	ENSBTAP00000040348	ENSBTAG00000014906	VCAN	-0.00283577	0.963824	NO	NO
Hypothalamus	Q3T061	ENSBTAP00000000943	ENSBTAG00000000705	COX7A2L	0.0100738	0.971227	NO	NO
Hypothalamus	A6QQT4	ENSBTAP00000050170	ENSBTAG00000039161	ALDH3A2	-0.00472848	0.971227	NO	NO
Hypothalamus	Q9XSW5	ENSBTAP00000002116	ENSBTAG00000001610	BEB3	0.00831867	0.977393	NO	NO
Hypothalamus	E1B717	ENSBTAP00000018822	ENSBTAG00000014161	ARMC10	-0.00349898	0.977393	NO	NO
Hypothalamus	A5D7S6	ENSBTAP00000013699	ENSBTAG00000010378	PEF1	-0.00162019	0.993935	NO	NO
Hypothalamus	P68103	ENSBTAP00000019318	ENSBTAG00000014534	EEF1A1	-0.000299725	0.993935	NO	NO
Hypothalamus	P25708	ENSBTAP00000029026	ENSBTAG00000021776	NDUFV1	-0.000157884	0.998065	NO	NO
Pituitary	G3X807	ENSBTAP00000046733	ENSBTAG00000046096	ENSBTAG00000046096	0.171819	0	YES	UP
Pituitary	P01966	ENSBTAP00000022034	ENSBTAG00000026417	GLNC1	0.569379	0	YES	UP
Pituitary	A5PJE3	ENSBTAP00000002145	ENSBTAG00000001638	FGA	0.891998	0	YES	UP
Pituitary	Q2KJF1	ENSBTAP00000012837	ENSBTAG00000009735	A1BG	0.311791	0	YES	UP
Pituitary	P01180	ENSBTAP00000010555	ENSBTAG00000008027	AVP	1.35864	0	YES	UP
Pituitary	P02465	ENSBTAP00000033771	ENSBTAG00000013472	COL1A2	0.427484	0	YES	UP
Pituitary	E1BB91	ENSBTAP00000018479	ENSBTAG00000030190	COL6A3	0.280445	0	YES	UP
Pituitary	P21793	ENSBTAP00000004562	ENSBTAG00000003505	DCN	0.464849	0	YES	UP
Pituitary	F1MAV0	ENSBTAP00000029826	ENSBTAG00000022120	FGB	0.953159	0	YES	UP
Pituitary	F1N453	ENSBTAP00000038344	ENSBTAG00000038025	HIST2H2BE	-0.174238	0	YES	DOWN
Pituitary	G3N1H1	ENSBTAP00000055715	ENSBTAG00000046476	IGSF1	-0.564652	0	YES	DOWN
Pituitary	P20616	ENSBTAP00000028766	ENSBTAG00000021588	SCG2	-0.812809	0	YES	DOWN
Pituitary	P34955	ENSBTAP00000004927	ENSBTAG00000018843	SERPINA1	0.475905	0	YES	UP
Pituitary	G3X6N3	ENSBTAP00000009564	ENSBTAG00000007273	TF	0.328519	0	YES	UP
Pituitary	P23389	.	.	CHGB	-0.65259	0	YES	DOWN
Pituitary	A0A0M5	.	.	PRL	-0.327146	0	YES	DOWN
Pituitary	D4QBB4	.	ENSBTAG00000038748	HBB	0.451952	0	YES	UP
Pituitary	A6QQQ3	.	.	PRELP	0.471021	0	YES	UP
Pituitary	A0A0F6QNP7	.	.	C3	0.4807	0	YES	UP
Pituitary	Q3T085	.	.	OGN	0.568402	0	YES	UP
Pituitary	V6F9A2	.	.	APOA1	0.678754	0	YES	UP
Pituitary	Q2KIT0	ENSBTAP00000037834	ENSBTAG00000026666	MGC137014	0.399741	8.65974e-14	YES	UP
Pituitary	F1MZ00	ENSBTAP00000028330	ENSBTAG00000021262	SNRPD3	-0.275428	6.21242e-13	YES	DOWN
Pituitary	Q32PB9	ENSBTAP00000040182	ENSBTAG00000030164	RPL38	1.44819	6.61508e-13	YES	UP
Pituitary	F1MIH2	ENSBTAP00000001568	ENSBTAG00000001182	SEPT7	-0.49596	1.16849e-12	YES	DOWN
Pituitary	Q0VCX2	ENSBTAP00000052422	#N/A	HSPA5	-0.125734	2.66231e-12	YES	DOWN
Pituitary	Q3ZCF3	ENSBTAP00000035184	ENSBTAG00000025191	SKP1	-0.66796	3.01648e-12	YES	DOWN
Pituitary	Q7JAT2	.	ENSBTAG00000043564	ATP8	-0.141669	3.98039e-12	YES	DOWN
Pituitary	Q05443	ENSBTAP00000002279	ENSBTAG00000001745	LUM	0.295062	4.93804e-12	YES	UP
Pituitary	E1B9K1	ENSBTAP00000053003	ENSBTAG00000032436	UBB	-0.257413	8.39321e-12	YES	DOWN
Pituitary	E1BH06	ENSBTAP00000009019	ENSBTAG00000037533	LOC617696	0.49869	8.61411e-12	YES	UP
Pituitary	P23356	ENSBTAP00000044075	ENSBTAG00000005078	UCHL1	0.127243	9.64975e-12	YES	UP
Pituitary	Q2HJ38	ENSBTAP00000014883	ENSBTAG00000011207	CNN1	-0.744585	1.62178e-11	YES	DOWN
Pituitary	P04651	ENSBTAP00000048635	ENSBTAG00000038735	LHB	-0.789237	1.78701e-11	YES	DOWN
Pituitary	F1MLW7	ENSBTAP00000041617	ENSBTAG00000031160	LOC100297192	2.66828	2.48122e-11	YES	UP
Pituitary	P48616	ENSBTAP00000024572	ENSBTAG00000018463	VIM	0.179351	6.76678e-11	YES	UP
Pituitary	Q3MHY1	ENSBTAP00000021369	ENSBTAG00000016057	CSRP1	-0.521099	1.27361e-10	YES	DOWN
Pituitary	P02453	ENSBTAP00000017420	ENSBTAG00000013103	COL1A1	0.377518	3.15631e-10	YES	UP
Pituitary	F1MKG2	ENSBTAP00000025663	ENSBTAG00000019269	COL6A2	0.189776	3.47546e-10	YES	UP
Pituitary	A0A0F7RPX0	.	ENSBTAG00000007375	MIF	0.136563	3.83516e-09	YES	UP
Pituitary	Q2KJJ8	ENSBTAP00000041666	ENSBTAG00000019150	PLD3	-0.561647	4.04604e-09	YES	DOWN
Pituitary	F1N169	ENSBTAP00000030179	ENSBTAG00000011190	FLNA	-0.433278	5.18227e-09	YES	DOWN
Pituitary	F1MB08	ENSBTAP00000017839	ENSBTAG00000013411	ENO1	-0.169653	1.89979e-08	YES	DOWN
Pituitary	Q1RMV2	.	.	PCOLCE2	0.728539	2.32541e-08	YES	UP
Pituitary	F1MNW4	ENSBTAP00000018701	ENSBTAG00000014075	ITIH2	0.56524	2.48776e-08	YES	UP
Pituitary	Q5E9C0	ENSBTAP00000039209	ENSBTAG00000027446	RSU1	-1.18004	3.87381e-08	YES	DOWN
Pituitary	Q58DP8	.	.	NOLA1	-1.14001	3.87381e-08	YES	DOWN
Pituitary	Q2HJG0	ENSBTAP00000043604	ENSBTAG00000032613	SCG5	-0.420759	6.96471e-08	YES	DOWN
Pituitary	P00921	.	.	CA2	0.550992	1.95241e-07	YES	UP
Pituitary	P21809	ENSBTAP00000044462	ENSBTAG00000005250	BGN	0.295671	2.42588e-07	YES	UP
Pituitary	E1BI98	ENSBTAP00000015668	ENSBTAG00000011802	COL6A1	0.200347	2.63433e-07	YES	UP
Pituitary	G3X6S5	ENSBTAP00000012599	ENSBTAG00000009580	SH3BGRL3	0.188732	2.68823e-07	YES	UP
Pituitary	Q5GN72	ENSBTAP00000022991	ENSBTAG00000017294	agp	0.500177	9.96726e-07	YES	UP
Pituitary	A5D7E8	ENSBTAP00000022854	ENSBTAG00000017196	PDIA3	-0.117616	1.0559e-06	YES	DOWN
Pituitary	F1MRG7	ENSBTAP00000012872	ENSBTAG00000009761	ACTR2	0.185916	1.16943e-06	YES	UP
Pituitary	Q3SZZ9	ENSBTAP00000046432	ENSBTAG00000006745	FGG	0.774815	1.20608e-06	YES	UP
Pituitary	Q58DS9	ENSBTAP00000015581	ENSBTAG00000006982	RAB5C	1.31049	1.51695e-06	YES	UP
Pituitary	Q5E956	ENSBTAP00000026358	ENSBTAG00000019782	TPI1	-0.116279	1.53417e-06	YES	DOWN
Pituitary	Q5E947	ENSBTAP00000004751	ENSBTAG00000003642	PRDX1	-0.222848	1.63492e-06	YES	DOWN
Pituitary	P01035	ENSBTAP00000000790	ENSBTAG00000000598	CST3	-0.861336	2.39463e-06	YES	DOWN
Pituitary	P81644	ENSBTAP00000012138	ENSBTAG00000009212	APOA2	0.356076	2.585e-06	YES	UP
Pituitary	Q58DT9	.	.	ACTA2	-0.253915	2.69599e-06	YES	DOWN
Pituitary	Q5KR48	ENSBTAP00000015186	ENSBTAG00000011424	TPM2	-0.574882	3.36019e-06	YES	DOWN
Pituitary	P26884	ENSBTAP00000003377	ENSBTAG00000002610	FKBP3	-0.585913	4.26204e-06	YES	DOWN
Pituitary	V6F957	.	.	TAGLN	-0.698004	5.7428e-06	YES	DOWN
Pituitary	Q3T0D0	ENSBTAP00000028162	ENSBTAG00000021131	HNRNPK	-0.203239	1.41645e-05	YES	DOWN
Pituitary	F1MK08	ENSBTAP00000020469	ENSBTAG00000015403	TPP1	-0.59526	1.41645e-05	YES	DOWN
Pituitary	Q5J801	.	.	Q5J801	0.390484	1.41645e-05	YES	UP
Pituitary	Q3T0W9	ENSBTAP00000002666	#N/A	RPL19	0.542981	1.55925e-05	YES	UP
Pituitary	P61284	ENSBTAP00000009152	ENSBTAG00000006963	RPL12	-0.165931	1.6507e-05	YES	DOWN
Pituitary	Q3ZBY4	ENSBTAP00000017416	ENSBTAG00000013099	ALDOC	0.483281	1.85236e-05	YES	UP
Pituitary	Q9XSX1	.	ENSBTAG00000000874	CAST	-0.287473	1.89326e-05	YES	DOWN
Pituitary	A6QNS6	.	.	NID1	-0.247886	1.89358e-05	YES	DOWN
Pituitary	P23004	ENSBTAP00000028853	ENSBTAG00000021651	UQCRC2	0.885344	3.97728e-05	YES	UP
Pituitary	G3N3D4	ENSBTAP00000056437	ENSBTAG00000001414	KCTD12	0.746535	4.68455e-05	YES	UP
Pituitary	F1MSI2	ENSBTAP00000017563	ENSBTAG00000013191	AGRN	-0.201155	4.86944e-05	YES	DOWN
Pituitary	Q3SX02	ENSBTAP00000017856	ENSBTAG00000013419	HTATIP2	-1.07864	5.57642e-05	YES	DOWN
Pituitary	Q2KJ32	ENSBTAP00000010644	ENSBTAG00000008091	SELENBP1	0.315559	7.2523e-05	YES	UP
Pituitary	Q2KIF2	ENSBTAP00000003618	ENSBTAG00000031647	LRG1	0.654042	7.41922e-05	YES	UP
Pituitary	B9VR25	.	ENSBTAG00000004215	RARRES2	-0.419863	7.41922e-05	YES	DOWN
Pituitary	P81947	ENSBTAP00000016242	ENSBTAG00000012244	TUBA1B	0.181334	8.85739e-05	YES	UP
Pituitary	C1K3N7	.	ENSBTAG00000034580	TMSB4X	-0.415013	9.66797e-05	YES	DOWN
Pituitary	Q32LA7	ENSBTAP00000022576	ENSBTAG00000016975	H2AFZ	-0.346329	0.000100884	YES	DOWN
Pituitary	Q0P569	ENSBTAP00000003073	ENSBTAG00000002378	NUCB1	-0.261813	0.000103502	YES	DOWN
Pituitary	A5PJQ6	ENSBTAP00000014390	ENSBTAG00000010843	PGRMC2	-0.381804	0.000113794	YES	DOWN
Pituitary	Q0P5D6	ENSBTAP00000039864	ENSBTAG00000014713	RARRES1	-1.8446	0.000124134	YES	DOWN
Pituitary	Q8HZP4	.	.	Q8HZP4	0.530062	0.000127917	YES	UP
Pituitary	Q3ZCF0	ENSBTAP00000014053	ENSBTAG00000010624	DCTN2	-0.171637	0.000139621	YES	DOWN
Pituitary	G3N0T0	ENSBTAP00000055448	ENSBTAG00000046220	LOC510369	-0.796693	0.000142837	YES	DOWN
Pituitary	O02675	ENSBTAP00000024448	ENSBTAG00000018373	DPYSL2	0.133503	0.000154199	YES	UP
Pituitary	F1MRT9	ENSBTAP00000012740	ENSBTAG00000009665	UTRN	-1.25455	0.000169496	YES	DOWN
Pituitary	A1L528	ENSBTAP00000022227	ENSBTAG00000016720	RAB1A	0.569946	0.000183306	YES	UP
Pituitary	P00423	ENSBTAP00000021397	ENSBTAG00000016079	COX4I1	-0.0998926	0.000184392	YES	DOWN
Pituitary	B0JYQ0	.	.	ALB	0.215921	0.000186567	YES	UP
Pituitary	Q0IIJ2	ENSBTAP00000049194	ENSBTAG00000038439	H1F0	-0.158818	0.000206875	YES	DOWN
Pituitary	Q5E9E6	ENSBTAP00000025963	ENSBTAG00000019494	RPL10A	0.307038	0.000228111	YES	UP
Pituitary	P11024	ENSBTAP00000015769	ENSBTAG00000011885	NNT	0.471342	0.000236495	YES	UP
Pituitary	F1MTV9	ENSBTAP00000020363	ENSBTAG00000015316	NPM1	-0.144643	0.000246613	YES	DOWN
Pituitary	P12234	ENSBTAP00000017131	ENSBTAG00000012890	SLC25A3	-0.06755	0.000252172	YES	DOWN
Pituitary	Q56K14	ENSBTAP00000024376	ENSBTAG00000018320	RPLP1	-0.169553	0.000298746	YES	DOWN
Pituitary	P48818	ENSBTAP00000003999	ENSBTAG00000003072	ACADVL	-1.01854	0.000302148	YES	DOWN
Pituitary	A1A4K3	ENSBTAP00000028740	ENSBTAG00000021569	DDB1	-0.823809	0.000309643	YES	DOWN
Pituitary	B0JYM5	.	.	YWHAQ	-0.225379	0.000316298	YES	DOWN
Pituitary	E1BDC9	ENSBTAP00000003427	ENSBTAG00000002643	VPS52	0.995009	0.00033587	YES	UP
Pituitary	A6H7G2	ENSBTAP00000023325	ENSBTAG00000017547	DBNL	-0.748179	0.000384106	YES	DOWN
Pituitary	Q3T087	ENSBTAP00000027850	ENSBTAG00000020905	RPL11	-0.274628	0.000412816	YES	DOWN
Pituitary	F1MMP5	ENSBTAP00000010318	ENSBTAG00000007843	ITIH1	0.67413	0.000415003	YES	UP
Pituitary	G5E5M5	ENSBTAP00000026053	ENSBTAG00000019552	PGRMC1	-0.146225	0.000430029	YES	DOWN
Pituitary	G3MWV5	ENSBTAP00000054012	ENSBTAG00000047206	HIST1H1E	-0.126804	0.000445084	YES	DOWN
Pituitary	A0A089P8S5	.	.	GH	-0.0903029	0.000475394	YES	DOWN
Pituitary	E1BJB1	ENSBTAP00000030869	ENSBTAG00000046886	TUBB2A	0.242781	0.000495569	YES	UP
Pituitary	Q5E9M1	ENSBTAP00000028661	ENSBTAG00000021506	ARL6IP5	0.336252	0.000526905	YES	UP
Pituitary	F1N2P8	ENSBTAP00000007349	ENSBTAG00000005596	IGFBP2	-0.452444	0.000557021	YES	DOWN
Pituitary	F1MZL8	ENSBTAP00000004480	ENSBTAG00000003450	ATP6V1H	0.30991	0.00057148	YES	UP
Pituitary	Q9BGI3	ENSBTAP00000015996	ENSBTAG00000012062	PRDX2	0.187195	0.000587386	YES	UP
Pituitary	E9RHW1	.	.	HSPB1	-0.113823	0.000601885	YES	DOWN
Pituitary	Q2HJH2	.	.	RAB1B	-0.331568	0.000614135	YES	DOWN
Pituitary	Q148L6	ENSBTAP00000040682	ENSBTAG00000013337	DHDH	-0.902577	0.000618129	YES	DOWN
Pituitary	P60661	ENSBTAP00000014304	ENSBTAG00000010799	MYL6	-0.160894	0.000643829	YES	DOWN
Pituitary	P02638	ENSBTAP00000006275	ENSBTAG00000004777	S100B	0.485013	0.000706425	YES	UP
Pituitary	E1BMJ0	ENSBTAP00000021638	ENSBTAG00000016267	SERPING1	0.285613	0.000732977	YES	UP
Pituitary	Q56K10	ENSBTAP00000026278	ENSBTAG00000019718	RPS15	-0.359043	0.000743654	YES	DOWN
Pituitary	G3N0V0	ENSBTAP00000055469	ENSBTAG00000048135	ENSBTAG00000048135	0.382982	0.000775417	YES	UP
Pituitary	A7YY28	ENSBTAP00000024782	ENSBTAG00000037377	ABHD14B	0.520587	0.000911923	YES	UP
Pituitary	P08166	ENSBTAP00000023406	ENSBTAG00000017605	AK2	-0.597522	0.000939222	YES	DOWN
Pituitary	B0JYN6	.	.	AHSG	0.729219	0.000959627	YES	UP
Pituitary	Q5E936	ENSBTAP00000014645	ENSBTAG00000011024	TXNDC12	-0.156579	0.000977903	YES	DOWN
Pituitary	A1A4Q2	ENSBTAP00000023208	ENSBTAG00000017460	PRORSD1	-1.03405	0.000979012	YES	DOWN
Pituitary	Q3T169	ENSBTAP00000003962	ENSBTAG00000005620	RPS3	-0.24956	0.000979012	YES	DOWN
Pituitary	Q2KIU3	ENSBTAP00000024695	ENSBTAG00000018556	MGC137211	0.305559	0.00102754	YES	UP
Pituitary	Q95121	ENSBTAP00000012804	ENSBTAG00000009705	SERPINF1	0.446808	0.00103905	YES	UP
Pituitary	Q2T9S0	ENSBTAP00000000568	ENSBTAG00000023730	TUBB3	0.199417	0.00110083	YES	UP
Pituitary	Q58D44	.	.	OLFML1	0.277625	0.00128395	YES	UP
Pituitary	G5E6N7	ENSBTAP00000056404	ENSBTAG00000002949	CBX1	-0.261882	0.00136783	YES	DOWN
Pituitary	P86435	.	.	VGF	0.342566	0.00139907	YES	UP
Pituitary	G3MX45	ENSBTAP00000054104	ENSBTAG00000046820	ENSBTAG00000046820	-0.571155	0.00140269	YES	DOWN
Pituitary	P15690	ENSBTAP00000029301	ENSBTAG00000021976	NDUFS1	-0.486343	0.0014142	YES	DOWN
Pituitary	A0A0F7RQ40	.	.	DDT	0.299319	0.0014142	YES	UP
Pituitary	Q3ZC42	ENSBTAP00000021304	ENSBTAG00000016007	ADH5	-0.647172	0.00147126	YES	DOWN
Pituitary	I6YIV1	.	.	Bt.16032	0.168009	0.00149109	YES	UP
Pituitary	M5FJW2	.	.	RPS2	-0.508928	0.00152468	YES	DOWN
Pituitary	Q9BGU1	.	.	BTHRG	0.196508	0.00157043	YES	UP
Pituitary	O46375	ENSBTAP00000014585	ENSBTAG00000010991	TTR	0.204399	0.00180261	YES	UP
Pituitary	A0JN43	ENSBTAP00000041673	ENSBTAG00000009543	ESYT1	-0.187853	0.00194319	YES	DOWN
Pituitary	Q2KJG2	.	.	UFM1	0.39677	0.00227231	YES	UP
Pituitary	Q2KHX3	ENSBTAP00000003318	ENSBTAG00000002562	PRAF2	-0.599335	0.00258415	YES	DOWN
Pituitary	P52556	ENSBTAP00000013889	ENSBTAG00000010508	BLVRB	0.224673	0.00277703	YES	UP
Pituitary	F2Z4I6	ENSBTAP00000043357	ENSBTAG00000032456	HIST2H2AC	-0.338159	0.00277703	YES	DOWN
Pituitary	Q3SZ62	ENSBTAP00000032864	ENSBTAG00000012697	PGAM4	-0.0983411	0.00291126	YES	DOWN
Pituitary	H9KUV2	ENSBTAP00000045533	ENSBTAG00000025929	MTAP	0.757866	0.002975	YES	UP
Pituitary	G3N337	ENSBTAP00000056310	ENSBTAG00000048054	UAP1L1	-0.536611	0.00336772	YES	DOWN
Pituitary	Q2NL19	.	.	IMMT	-0.174807	0.00343633	YES	DOWN
Pituitary	P68103	ENSBTAP00000019318	ENSBTAG00000014534	EEF1A1	-0.141707	0.00365245	YES	DOWN
Pituitary	Q3ZBN5	ENSBTAP00000034926	ENSBTAG00000011847	ASPN	0.351696	0.00373965	YES	UP
Pituitary	Q862L1	.	.	Bt.7776	0.51127	0.00428197	YES	UP
Pituitary	P32007	ENSBTAP00000055370	ENSBTAG00000047418	SLC25A6	0.0885979	0.00428202	YES	UP
Pituitary	E1BKM4	ENSBTAP00000023165	ENSBTAG00000017426	PDCD6IP	0.877469	0.00453562	YES	UP
Pituitary	Q5E988	ENSBTAP00000021268	ENSBTAG00000015989	RPS5	0.445079	0.00453562	YES	UP
Pituitary	P13135	ENSBTAP00000019803	ENSBTAG00000014872	CAPNS1	-0.853221	0.00467139	YES	DOWN
Pituitary	Q2HJH1	ENSBTAP00000028671	ENSBTAG00000021514	DNPEP	-1.58419	0.00479157	YES	DOWN
Pituitary	A5PK63	.	.	RPS17	-0.24667	0.00479157	YES	DOWN
Pituitary	E1BDM8	ENSBTAP00000011952	ENSBTAG00000009067	DDX6	0.273278	0.0048895	YES	UP
Pituitary	P61356	ENSBTAP00000023183	ENSBTAG00000017441	RPL27	-0.143222	0.0048895	YES	DOWN
Pituitary	I7CT57	.	.	GC	0.211471	0.0055111	YES	UP
Pituitary	Q3T0E5	ENSBTAP00000005603	ENSBTAG00000004278	APMAP	-0.321794	0.00574153	YES	DOWN
Pituitary	Q95M59	ENSBTAP00000019747	ENSBTAG00000014827	UBQLN1	-0.529923	0.00596181	YES	DOWN
Pituitary	P09867	ENSBTAP00000002033	ENSBTAG00000001553	HNRNPA1	-0.173371	0.00624501	YES	DOWN
Pituitary	Q2KJ42	ENSBTAP00000016122	ENSBTAG00000012152	NONO	0.373995	0.00624501	YES	UP
Pituitary	Q28034	ENSBTAP00000010787	ENSBTAG00000008202	PRKCSH	0.35814	0.00624501	YES	UP
Pituitary	F1MRZ6	ENSBTAP00000000752	ENSBTAG00000000575	TNC	0.388817	0.00625714	YES	UP
Pituitary	P17697	ENSBTAP00000007324	ENSBTAG00000005574	CLU	0.170277	0.0063115	YES	UP
Pituitary	A6H7J6	ENSBTAP00000007943	ENSBTAG00000006045	P4HB	0.442109	0.00687841	YES	UP
Pituitary	Q5KR49	.	.	TPM1	-0.409617	0.00694866	YES	DOWN
Pituitary	Q2YDK6	ENSBTAP00000016164	ENSBTAG00000012186	DKKL1	-0.408783	0.00740585	YES	DOWN
Pituitary	Q5EAD2	.	.	PHGDH	-0.333327	0.00740585	YES	DOWN
Pituitary	F1MWR3	ENSBTAP00000016570	ENSBTAG00000012490	ETFA	-0.225234	0.00752536	YES	DOWN
Pituitary	A6QR19	ENSBTAP00000014978	ENSBTAG00000011274	ENO2	0.140528	0.00772104	YES	UP
Pituitary	F1N1I6	ENSBTAP00000026534	ENSBTAG00000019915	GSN	0.193289	0.00803294	YES	UP
Pituitary	P61283	ENSBTAP00000042612	ENSBTAG00000031875	BANF1	-0.364608	0.00841877	YES	DOWN
Pituitary	F1MF97	ENSBTAP00000029257	ENSBTAG00000021945	NID2	-0.153634	0.00874302	YES	DOWN
Pituitary	E1BKU2	ENSBTAP00000043669	ENSBTAG00000002608	SEPT2	-0.33057	0.0089327	YES	DOWN
Pituitary	Q3MHR5	ENSBTAP00000024299	ENSBTAG00000018258	SRSF8	-0.194602	0.00912215	YES	DOWN
Pituitary	Q3MHX5	ENSBTAP00000012551	ENSBTAG00000009541	SUCLG2	-0.404509	0.00912215	YES	DOWN
Pituitary	P81187	ENSBTAP00000009800	ENSBTAG00000046158	CFB	0.221239	0.00927831	YES	UP
Pituitary	P81948	ENSBTAP00000003192	ENSBTAG00000030974	TUBA4A	0.340232	0.00927831	YES	UP
Pituitary	Q3T0L9	.	.	SEC22B	-0.203831	0.00986937	YES	DOWN
Pituitary	P48644	ENSBTAP00000010661	ENSBTAG00000008103	ALDH1A1	-0.145864	0.0103726	NO	NO
Pituitary	P02722	ENSBTAP00000017580	ENSBTAG00000013208	SLC25A4	-0.117664	0.0112375	NO	NO
Pituitary	F1MDH3	ENSBTAP00000036487	ENSBTAG00000025868	TLN1	-0.125505	0.0121381	NO	NO
Pituitary	F6QNC4	ENSBTAP00000014120	ENSBTAG00000010672	PCCA	-1.13255	0.0126328	NO	NO
Pituitary	Q0QEV5	.	.	RPL18	-0.171624	0.0127529	NO	NO
Pituitary	F1MMK9	ENSBTAP00000020817	ENSBTAG00000015676	AMBP	0.30606	0.012771	NO	NO
Pituitary	P31408	ENSBTAP00000024812	ENSBTAG00000018646	ATP6V1B2	0.170214	0.0130547	NO	NO
Pituitary	A5D7D1	ENSBTAP00000014894	ENSBTAG00000011215	ACTN4	-0.308375	0.0131234	NO	NO
Pituitary	Q58DR8	.	.	SUCLG1	0.954805	0.0131234	NO	NO
Pituitary	A2VDM7	ENSBTAP00000001376	ENSBTAG00000001035	SF1	-0.288362	0.0136106	NO	NO
Pituitary	E1BA17	ENSBTAP00000017783	ENSBTAG00000013369	COL14A1	0.236037	0.0140452	NO	NO
Pituitary	G3N016	ENSBTAP00000055171	ENSBTAG00000045548	CRKL	0.458628	0.0140547	NO	NO
Pituitary	Q95KZ6	.	.	ECH	-0.180539	0.0140547	NO	NO
Pituitary	Q3SZC1	ENSBTAP00000013431	ENSBTAG00000010181	GRPEL1	0.139957	0.015978	NO	NO
Pituitary	F1MG07	ENSBTAP00000015705	ENSBTAG00000011834	CCDC47	-0.552132	0.0160103	NO	NO
Pituitary	Q3SZA0	ENSBTAP00000009128	ENSBTAG00000006950	COPS4	-0.654763	0.0163581	NO	NO
Pituitary	P04272	ENSBTAP00000012655	ENSBTAG00000009615	ANXA2	0.106695	0.0165042	NO	NO
Pituitary	Q7M2Y2	.	.	Q7M2Y2	-0.205559	0.0171969	NO	NO
Pituitary	Q3SZG7	.	.	RPL13	-0.205187	0.01858	NO	NO
Pituitary	A4IFR2	ENSBTAP00000042463	ENSBTAG00000013250	PCSK1N	0.158064	0.0186235	NO	NO
Pituitary	Q5E946	ENSBTAP00000027339	ENSBTAG00000020518	PARK7	-0.0745008	0.0196581	NO	NO
Pituitary	Q08DP0	ENSBTAP00000040998	ENSBTAG00000019011	PGM1	-0.214299	0.0196581	NO	NO
Pituitary	Q5E9F5	ENSBTAP00000002674	ENSBTAG00000002068	TAGLN2	0.176796	0.0196929	NO	NO
Pituitary	F2Z4F0	ENSBTAP00000028053	ENSBTAG00000021067	ACTR1B	-0.356847	0.0197849	NO	NO
Pituitary	M5FMT6	.	.	HAGH	0.263956	0.0197849	NO	NO
Pituitary	Q2KJD0	ENSBTAP00000009158	ENSBTAG00000006969	TUBB5	-0.142056	0.0198045	NO	NO
Pituitary	G3N081	ENSBTAP00000055238	ENSBTAG00000046275	LOC100337473	-0.280639	0.0198045	NO	NO
Pituitary	P52193	.	.	CALR	-0.227897	0.0211105	NO	NO
Pituitary	G5E5T5	ENSBTAP00000030521	ENSBTAG00000048049	ENSBTAG00000048049	-0.0254778	0.0214745	NO	NO
Pituitary	Q6EWQ7	ENSBTAP00000002616	ENSBTAG00000002018	EIF5A	0.281026	0.0214745	NO	NO
Pituitary	Q5E971	.	.	TMED10	-0.158887	0.0215648	NO	NO
Pituitary	P45879	ENSBTAP00000017430	ENSBTAG00000013113	VDAC1	0.139997	0.0219508	NO	NO
Pituitary	F1N6W9	ENSBTAP00000034542	ENSBTAG00000023907	COL18A1	-0.170256	0.0220076	NO	NO
Pituitary	F1MMR6	ENSBTAP00000010022	ENSBTAG00000007622	CTSD	0.249962	0.0220076	NO	NO
Pituitary	G3MZZ6	ENSBTAP00000055150	ENSBTAG00000010204	PCMT1	0.508479	0.0220076	NO	NO
Pituitary	F1MXI4	ENSBTAP00000051115	ENSBTAG00000006756	MATR3	-0.218774	0.0226414	NO	NO
Pituitary	Q2KJC7	ENSBTAP00000016499	ENSBTAG00000012409	POSTN	-0.224632	0.0230299	NO	NO
Pituitary	Q2KI42	ENSBTAP00000025152	ENSBTAG00000018897	PSMD11	-0.189652	0.0233036	NO	NO
Pituitary	Q5E9D5	ENSBTAP00000020512	ENSBTAG00000015434	DSTN	-0.323187	0.024354	NO	NO
Pituitary	Q861S4	ENSBTAP00000002160	ENSBTAG00000001648	RPL21	-0.135768	0.0248973	NO	NO
Pituitary	Q3ZBH0	ENSBTAP00000025496	ENSBTAG00000019156	CCT2	-0.230332	0.0256931	NO	NO
Pituitary	B1PK18	.	ENSBTAG00000036262	GBE1	-0.795881	0.0266207	NO	NO
Pituitary	D4QBB3	.	.	HBB	0.474134	0.0302664	NO	NO
Pituitary	A6QPM9	.	.	PTMS	-0.151502	0.0310367	NO	NO
Pituitary	P62935	ENSBTAP00000015924	ENSBTAG00000012003	PPIA	-0.0967952	0.031874	NO	NO
Pituitary	G8JKY0	ENSBTAP00000020326	ENSBTAG00000015285	RPS8	-0.131766	0.0331487	NO	NO
Pituitary	E1B9H3	ENSBTAP00000007194	ENSBTAG00000005469	CCAR2	-0.226812	0.0332181	NO	NO
Pituitary	F1MER7	ENSBTAP00000022744	ENSBTAG00000017122	HSPG2	-0.257612	0.0332181	NO	NO
Pituitary	E1BMW2	ENSBTAP00000040769	ENSBTAG00000019180	AP2A1	0.179485	0.0336678	NO	NO
Pituitary	D8UZ68	.	.	POMC	0.159313	0.0336678	NO	NO
Pituitary	G8JKV5	ENSBTAP00000002642	ENSBTAG00000002038	RPL14	-0.0901787	0.0353705	NO	NO
Pituitary	E1BF47	ENSBTAP00000015848	ENSBTAG00000011943	TPR	-0.22706	0.0367268	NO	NO
Pituitary	P31976	ENSBTAP00000013663	ENSBTAG00000010347	EZR	-0.177829	0.0384378	NO	NO
Pituitary	G5E604	ENSBTAP00000046041	ENSBTAG00000039237	ENSBTAG00000039237	-0.586645	0.0403451	NO	NO
Pituitary	G5E6G2	ENSBTAP00000052078	ENSBTAG00000016876	ENSBTAG00000016876	0.48501	0.0424325	NO	NO
Pituitary	Q3MHP6	.	.	EIF4B	-0.668333	0.0425694	NO	NO
Pituitary	F1MY44	ENSBTAP00000011559	ENSBTAG00000021039	HNRNPM	-0.124375	0.0449208	NO	NO
Pituitary	Q8HYI9	ENSBTAP00000011762	ENSBTAG00000008935	PFDN5	-0.234171	0.0449208	NO	NO
Pituitary	A6QQ11	ENSBTAP00000007589	ENSBTAG00000005773	PGM2	0.37366	0.0449208	NO	NO
Pituitary	F1N0E5	ENSBTAP00000042274	ENSBTAG00000004531	CCT4	-0.223092	0.0450034	NO	NO
Pituitary	G3MYD7	ENSBTAP00000054569	ENSBTAG00000045914	LOC100297725	-0.819239	0.0453891	NO	NO
Pituitary	Q5E962	ENSBTAP00000013082	ENSBTAG00000009902	AKR1B1	-0.18894	0.0453891	NO	NO
Pituitary	F1MSQ9	ENSBTAP00000005553	ENSBTAG00000004240	TMPO	-0.206768	0.0460175	NO	NO
Pituitary	Q2LGB5	ENSBTAP00000010835	ENSBTAG00000008237	TOLLIP	-0.105686	0.0460175	NO	NO
Pituitary	G3X752	ENSBTAP00000019438	ENSBTAG00000014726	VAMP3	0.286211	0.0460175	NO	NO
Pituitary	E1BMX0	ENSBTAP00000040751	ENSBTAG00000009778	KRAS	-0.470013	0.0467356	NO	NO
Pituitary	F1MLU7	ENSBTAP00000041243	ENSBTAG00000017713	KTN1	-0.315044	0.0479771	NO	NO
Pituitary	E1BFB0	ENSBTAP00000020395	ENSBTAG00000015327	SPTAN1	0.153203	0.0487624	NO	NO
Pituitary	E1BBM1	ENSBTAP00000025501	ENSBTAG00000019160	GLOD4	0.304085	0.051766	NO	NO
Pituitary	P81623	ENSBTAP00000008754	ENSBTAG00000006665	ERP29	-0.11596	0.0558414	NO	NO
Pituitary	E1BQ37	ENSBTAP00000021719	ENSBTAG00000016328	SFPQ	-0.222169	0.0560536	NO	NO
Pituitary	A2VE06	ENSBTAP00000052226	ENSBTAG00000025617	RPS4Y1	-0.0763059	0.0622254	NO	NO
Pituitary	G5E531	ENSBTAP00000003662	ENSBTAG00000002829	TCP1	-0.0847454	0.0636197	NO	NO
Pituitary	Q3SYT9	ENSBTAP00000027662	ENSBTAG00000020757	PCBP2	-0.062313	0.0646193	NO	NO
Pituitary	Q76LV1	.	.	HSP90AB1	-0.102599	0.0646266	NO	NO
Pituitary	P56722	ENSBTAP00000018336	ENSBTAG00000013798	PTPRN	0.706335	0.0653214	NO	NO
Pituitary	F1N1I2	ENSBTAP00000026544	ENSBTAG00000019926	SCGN	-0.60874	0.065859	NO	NO
Pituitary	Q148J4	ENSBTAP00000001253	ENSBTAG00000000948	RAB2A	0.387495	0.0663066	NO	NO
Pituitary	Q5EA61	ENSBTAP00000047181	ENSBTAG00000035998	CKB	-0.140183	0.0671801	NO	NO
Pituitary	Q148J6	ENSBTAP00000010469	ENSBTAG00000007964	ARPC4	0.164303	0.0681171	NO	NO
Pituitary	Q2HJ60	ENSBTAP00000007527	ENSBTAG00000005726	HNRNPA2B1	-0.0827606	0.0695664	NO	NO
Pituitary	Q3ZBD7	ENSBTAP00000008386	ENSBTAG00000006396	GPI	0.151148	0.0699362	NO	NO
Pituitary	P00442	ENSBTAP00000032384	ENSBTAG00000018854	SOD1	-0.268031	0.0699928	NO	NO
Pituitary	F1MTC2	ENSBTAP00000025191	ENSBTAG00000018928	QARS	0.264161	0.0712314	NO	NO
Pituitary	A1XED1	.	.	RPL7	-0.0733386	0.0716411	NO	NO
Pituitary	A6QLS9	ENSBTAP00000001303	ENSBTAG00000000985	RAB10	-0.029124	0.0727834	NO	NO
Pituitary	A6QLY7	ENSBTAP00000005980	ENSBTAG00000004552	PBXIP1	-0.130803	0.0732052	NO	NO
Pituitary	P00829	ENSBTAP00000017710	ENSBTAG00000013315	ATP5B	0.050595	0.0739049	NO	NO
Pituitary	A5D984	ENSBTAP00000044619	ENSBTAG00000001601	PKM	-0.0737848	0.0739049	NO	NO
Pituitary	Q3T0R7	ENSBTAP00000003716	ENSBTAG00000002863	ACAA2	-0.29984	0.0758304	NO	NO
Pituitary	A7MBG9	ENSBTAP00000054254	ENSBTAG00000047249	EIF4H	-0.19477	0.0766047	NO	NO
Pituitary	P00428	ENSBTAP00000024678	ENSBTAG00000018542	COX5B	0.224784	0.0783892	NO	NO
Pituitary	P00426	ENSBTAP00000022949	ENSBTAG00000017267	COX5A	0.160564	0.0791848	NO	NO
Pituitary	Q8M444	.	.	COX2	-0.350044	0.0793447	NO	NO
Pituitary	E2GEZ1	.	.	Tom22	-0.32243	0.0797297	NO	NO
Pituitary	P61603	ENSBTAP00000016712	ENSBTAG00000012589	HSPE1	-0.08324	0.0809376	NO	NO
Pituitary	F1MKS3	ENSBTAP00000025617	ENSBTAG00000019237	.	-0.145567	0.0813931	NO	NO
Pituitary	E1BEG2	ENSBTAP00000028757	ENSBTAG00000021580	HNRNPA3	-0.0918515	0.0882277	NO	NO
Pituitary	A6H769	ENSBTAP00000021587	ENSBTAG00000016224	RPS7	-0.0994307	0.0888975	NO	NO
Pituitary	P42899	ENSBTAP00000002326	ENSBTAG00000001777	RPLP2	-0.124913	0.0913757	NO	NO
Pituitary	F1MGT4	ENSBTAP00000012314	ENSBTAG00000009355	SNAP91	0.327771	0.0913757	NO	NO
Pituitary	F1N789	ENSBTAP00000053644	ENSBTAG00000021879	VCL	-0.144341	0.0918336	NO	NO
Pituitary	Q2TBR3	.	.	SET	0.276358	0.0938096	NO	NO
Pituitary	Q5FX62	ENSBTAP00000014607	ENSBTAG00000010998	CFLAR	-0.328455	0.0940276	NO	NO
Pituitary	Q865S1	ENSBTAP00000011906	ENSBTAG00000009034	AP3D1	-0.303581	0.0966249	NO	NO
Pituitary	G3N2R6	ENSBTAP00000056184	ENSBTAG00000047855	MECP2	-0.169116	0.0966249	NO	NO
Pituitary	F6QVC9	ENSBTAP00000028988	ENSBTAG00000021746	ANXA5	-0.0824987	0.0969866	NO	NO
Pituitary	Q17QL8	.	.	LYPLA2	0.975639	0.097304	NO	NO
Pituitary	Q3T0E0	ENSBTAP00000010982	ENSBTAG00000008340	ATOX1	0.113084	0.0980392	NO	NO
Pituitary	F1MGX0	ENSBTAP00000010765	ENSBTAG00000008184	CCT6A	-0.176358	0.0987998	NO	NO
Pituitary	F1MT25	ENSBTAP00000005656	ENSBTAG00000004315	HDLBP	-0.494721	0.0989864	NO	NO
Pituitary	Q3SX47	ENSBTAP00000001668	ENSBTAG00000011396	HNRPC	-0.226286	0.100205	NO	NO
Pituitary	E1BEI2	ENSBTAP00000008726	ENSBTAG00000006644	SPCS2	0.186706	0.102219	NO	NO
Pituitary	Q32PJ2	.	.	APOA4	0.285838	0.10472	NO	NO
Pituitary	A7Z066	ENSBTAP00000054517	ENSBTAG00000048107	CANX	-0.113759	0.107047	NO	NO
Pituitary	E1BP91	ENSBTAP00000015199	ENSBTAG00000011435	NPEPPS	-0.533024	0.108848	NO	NO
Pituitary	Q3T145	ENSBTAP00000025691	ENSBTAG00000019295	MDH1	0.177121	0.111754	NO	NO
Pituitary	Q32PD5	ENSBTAP00000015875	ENSBTAG00000011963	RPS19	-0.147635	0.111754	NO	NO
Pituitary	Q27954	.	.	COPA	-0.0858696	0.113671	NO	NO
Pituitary	A1A4Q9	ENSBTAP00000049112	ENSBTAG00000018749	NUDT16	-0.497911	0.11495	NO	NO
Pituitary	P28801	ENSBTAP00000004615	ENSBTAG00000003548	GSTP1	-0.0718447	0.119267	NO	NO
Pituitary	G5E628	ENSBTAP00000047045	ENSBTAG00000021843	UBQLN2	-0.478863	0.120052	NO	NO
Pituitary	E1BH09	ENSBTAP00000009011	ENSBTAG00000006860	VWA2	-0.183746	0.120993	NO	NO
Pituitary	E1BII3	ENSBTAP00000037041	ENSBTAG00000032432	.	-0.139868	0.121095	NO	NO
Pituitary	F1MU19	ENSBTAP00000044257	ENSBTAG00000005814	PSME2	-0.26445	0.123393	NO	NO
Pituitary	Q3T0S6	ENSBTAP00000037200	ENSBTAG00000026327	RPL8	0.643675	0.123614	NO	NO
Pituitary	P60902	ENSBTAP00000020150	ENSBTAG00000015147	S100A10	0.333318	0.124092	NO	NO
Pituitary	Q28009	.	.	FUS	-1.02661	0.124092	NO	NO
Pituitary	Q2HJI1	.	.	SDHA	-0.323453	0.124092	NO	NO
Pituitary	Q76LV2	ENSBTAP00000008225	ENSBTAG00000006270	HSP90AA1	0.0607383	0.124282	NO	NO
Pituitary	E1B9H1	ENSBTAP00000037841	ENSBTAG00000013235	TINAGL1	0.695656	0.129753	NO	NO
Pituitary	Q5BIP4	ENSBTAP00000013932	ENSBTAG00000045785	TOM1	-0.142331	0.129753	NO	NO
Pituitary	Q3ZCJ6	ENSBTAP00000000159	ENSBTAG00000000140	EPHX1	0.124194	0.134571	NO	NO
Pituitary	A5D7S0	ENSBTAP00000017397	ENSBTAG00000013084	NAPA	0.286279	0.13476	NO	NO
Pituitary	E1BC59	ENSBTAP00000053760	ENSBTAG00000014609	PPP1R12A	-0.521414	0.135466	NO	NO
Pituitary	F1MGY9	ENSBTAP00000022716	ENSBTAG00000017085	AGA	0.370184	0.139702	NO	NO
Pituitary	Q27991	ENSBTAP00000028188	ENSBTAG00000021151	MYH10	-0.232313	0.139702	NO	NO
Pituitary	A0A0A0MPA4	ENSBTAP00000047792	ENSBTAG00000017248	RPS25	-0.165764	0.139702	NO	NO
Pituitary	F1MYC9	ENSBTAP00000009208	ENSBTAG00000006995	SPTBN1	0.0959839	0.139702	NO	NO
Pituitary	Q9N0V4	ENSBTAP00000023627	ENSBTAG00000017765	GSTM1	-0.0789239	0.143047	NO	NO
Pituitary	G3X757	ENSBTAP00000019970	ENSBTAG00000015000	VCP	0.142297	0.143047	NO	NO
Pituitary	F1N401	ENSBTAP00000026725	ENSBTAG00000020056	COL12A1	0.147673	0.144313	NO	NO
Pituitary	Q3SYV1	ENSBTAP00000019167	ENSBTAG00000014411	TMEM263	-0.149088	0.148453	NO	NO
Pituitary	F1MT51	ENSBTAP00000021025	ENSBTAG00000015828	FKBP11	0.115315	0.148891	NO	NO
Pituitary	Q2KIW9	ENSBTAP00000026582	ENSBTAG00000019956	CMPK1	-0.162089	0.155994	NO	NO
Pituitary	F1MYM9	ENSBTAP00000035330	ENSBTAG00000015988	MYH11	-0.20995	0.159583	NO	NO
Pituitary	F1MV90	ENSBTAP00000047865	ENSBTAG00000038232	LOC101904481	-0.164413	0.167155	NO	NO
Pituitary	F1N214	ENSBTAP00000021544	ENSBTAG00000016185	ENAH	0.459038	0.167155	NO	NO
Pituitary	G3X686	ENSBTAP00000000851	ENSBTAG00000000647	SELENOO	-0.87763	0.167155	NO	NO
Pituitary	Q3SZW2	.	.	SARS	0.0853472	0.167155	NO	NO
Pituitary	Q861U5	.	.	.	0.1566	0.167155	NO	NO
Pituitary	A5PK51	.	.	NAPRT	-0.428968	0.167277	NO	NO
Pituitary	E1BDK6	ENSBTAP00000051130	ENSBTAG00000022635	LAMB2	-0.103865	0.174155	NO	NO
Pituitary	E1BKX3	ENSBTAP00000009771	ENSBTAG00000007430	MYBBP1A	-0.23878	0.17439	NO	NO
Pituitary	F1MJQ1	ENSBTAP00000013451	ENSBTAG00000010193	RAB7A	0.0909917	0.174411	NO	NO
Pituitary	F1MC13	ENSBTAP00000003981	ENSBTAG00000003061	LAMA5	-0.130453	0.175765	NO	NO
Pituitary	F1N7H7	ENSBTAP00000003429	ENSBTAG00000002646	DYNC1I2	-0.229204	0.178304	NO	NO
Pituitary	A6QNL5	ENSBTAP00000002508	ENSBTAG00000001928	PDIA6	-0.0582161	0.178304	NO	NO
Pituitary	P41563	.	.	IDH3A	0.122414	0.178304	NO	NO
Pituitary	Q1RMU4	ENSBTAP00000039591	ENSBTAG00000017831	ERLIN2	0.265822	0.181642	NO	NO
Pituitary	P03968	ENSBTAP00000040651	ENSBTAG00000005198	FGF1	-0.506372	0.182197	NO	NO
Pituitary	Q58DQ3	ENSBTAP00000042411	ENSBTAG00000031723	RPL6	-0.126012	0.188602	NO	NO
Pituitary	P00570	ENSBTAP00000050234	ENSBTAG00000006305	AK1	-0.126372	0.188867	NO	NO
Pituitary	A5D9B4	ENSBTAP00000009864	ENSBTAG00000007499	HNRNPH2	-0.121925	0.188867	NO	NO
Pituitary	G3N0I4	ENSBTAP00000055346	ENSBTAG00000005989	LAP3	-0.434135	0.188867	NO	NO
Pituitary	Q0VFX8	.	.	CRIP2	-0.0698658	0.191033	NO	NO
Pituitary	Q2KIL3	.	.	ALAD	0.624475	0.191033	NO	NO
Pituitary	Q3ZBF7	ENSBTAP00000023908	ENSBTAG00000017967	PTGES3	-0.134817	0.191492	NO	NO
Pituitary	Q2NKU6	ENSBTAP00000012183	ENSBTAG00000009246	DPY30	-0.142691	0.19379	NO	NO
Pituitary	Q08E34	ENSBTAP00000019001	ENSBTAG00000014302	TOMM70	-0.733925	0.19379	NO	NO
Pituitary	Q2KJ47	ENSBTAP00000028239	ENSBTAG00000021191	EHD2	0.527265	0.197792	NO	NO
Pituitary	A3KN04	ENSBTAP00000006847	ENSBTAG00000005191	RPN1	-0.0823461	0.198934	NO	NO
Pituitary	F1N206	ENSBTAP00000033696	ENSBTAG00000001908	DLD	0.207271	0.207265	NO	NO
Pituitary	E1BI02	ENSBTAP00000047764	ENSBTAG00000014912	FMOD	0.206915	0.207265	NO	NO
Pituitary	G3MX11	ENSBTAP00000054069	ENSBTAG00000046005	.	0.139565	0.208008	NO	NO
Pituitary	Q5E997	ENSBTAP00000005324	ENSBTAG00000004072	CAPZA2	0.145013	0.208008	NO	NO
Pituitary	Q29RQ2	ENSBTAP00000016581	ENSBTAG00000012497	KHDRBS1	-0.221744	0.210599	NO	NO
Pituitary	P62157	ENSBTAP00000019411	ENSBTAG00000014583	CALM	0.0573926	0.211353	NO	NO
Pituitary	Q2KJE7	ENSBTAP00000028520	ENSBTAG00000021395	PSME1	-0.0733006	0.211353	NO	NO
Pituitary	Q27966	ENSBTAP00000029553	ENSBTAG00000001332	MYO1C	0.751122	0.213709	NO	NO
Pituitary	Q2NKR5	ENSBTAP00000043833	ENSBTAG00000032774	ADIRF	-0.193939	0.213836	NO	NO
Pituitary	F1MYG5	ENSBTAP00000023373	ENSBTAG00000017574	LMNA	0.0420224	0.213843	NO	NO
Pituitary	P42029	ENSBTAP00000005628	ENSBTAG00000004295	NDUFA8	0.197665	0.213843	NO	NO
Pituitary	Q5E9A3	ENSBTAP00000049383	ENSBTAG00000008985	PCBP1	-0.0536548	0.21911	NO	NO
Pituitary	Q24JZ7	ENSBTAP00000044368	ENSBTAG00000033186	OXCT1	0.487816	0.21911	NO	NO
Pituitary	Q17QY3	.	.	NIPSNAP3A	0.213621	0.220923	NO	NO
Pituitary	Q08DB4	ENSBTAP00000009138	ENSBTAG00000006955	CPNE1	0.151396	0.221765	NO	NO
Pituitary	Q148D3	ENSBTAP00000028902	ENSBTAG00000021688	FH	-0.0854289	0.221765	NO	NO
Pituitary	Q2TBX4	ENSBTAP00000017155	ENSBTAG00000012908	HSPA13	-0.142616	0.223697	NO	NO
Pituitary	Q2HJ97	ENSBTAP00000017442	ENSBTAG00000013123	PHB2	0.125501	0.223697	NO	NO
Pituitary	P31404	ENSBTAP00000050728	ENSBTAG00000002703	ATP6V1A	0.118705	0.225405	NO	NO
Pituitary	P02548	ENSBTAP00000029264	ENSBTAG00000021949	NEFL	0.0707298	0.225405	NO	NO
Pituitary	O77834	ENSBTAP00000006383	ENSBTAG00000004855	PRDX6	-0.0998776	0.225405	NO	NO
Pituitary	F1MDK1	ENSBTAP00000005078	ENSBTAG00000003891	VAMP2	-0.0781317	0.225405	NO	NO
Pituitary	Q2HJ33	ENSBTAP00000009160	ENSBTAG00000006970	OLA1	0.142458	0.228892	NO	NO
Pituitary	P12344	ENSBTAP00000009440	ENSBTAG00000007172	GOT2	0.0908275	0.229685	NO	NO
Pituitary	E1BBK6	ENSBTAP00000029938	ENSBTAG00000006686	NPNT	0.261625	0.229685	NO	NO
Pituitary	Q8WN55	ENSBTAP00000054889	ENSBTAG00000045828	PTBP1	-0.0631172	0.229685	NO	NO
Pituitary	F1MPL4	ENSBTAP00000041066	ENSBTAG00000047186	NME2	-0.0854724	0.230328	NO	NO
Pituitary	Q95M18	ENSBTAP00000004364	ENSBTAG00000003362	HSP90B1	-0.0868476	0.232089	NO	NO
Pituitary	F1MBQ0	ENSBTAP00000000581	ENSBTAG00000000458	DYNC1LI2	0.126336	0.234699	NO	NO
Pituitary	Q3T057	ENSBTAP00000004190	ENSBTAG00000003229	RPL23	-0.146082	0.234699	NO	NO
Pituitary	F6S1Q0	ENSBTAP00000001988	ENSBTAG00000001517	KRT18	0.174806	0.235118	NO	NO
Pituitary	E1BNE7	ENSBTAP00000053553	ENSBTAG00000039684	PTRF	-0.161275	0.235118	NO	NO
Pituitary	F1MCK2	ENSBTAP00000048477	ENSBTAG00000013468	AHNAK	-0.0638141	0.242811	NO	NO
Pituitary	Q3T0S7	ENSBTAP00000029256	ENSBTAG00000021944	C14orf166	-0.141774	0.242811	NO	NO
Pituitary	Q56JV7	.	.	Bt.4618	-0.13278	0.242811	NO	NO
Pituitary	Q2HJ65	ENSBTAP00000021436	ENSBTAG00000016105	H2AFY	-0.0392209	0.244744	NO	NO
Pituitary	P01045	.	.	KNG2	0.147636	0.248776	NO	NO
Pituitary	F1MB60	ENSBTAP00000051979	ENSBTAG00000038896	RPS26	0.505537	0.251133	NO	NO
Pituitary	F1N6J8	ENSBTAP00000038110	ENSBTAG00000008032	ACTR3B	0.190197	0.25287	NO	NO
Pituitary	Q32PH8	ENSBTAP00000028899	ENSBTAG00000021685	EEF1A2	-0.085098	0.255176	NO	NO
Pituitary	G5E5K3	ENSBTAP00000023026	ENSBTAG00000011893	.	-0.0693002	0.256762	NO	NO
Pituitary	E1BMW9	ENSBTAP00000040759	ENSBTAG00000008881	PURA	-0.118846	0.256762	NO	NO
Pituitary	E1B9H5	ENSBTAP00000033435	ENSBTAG00000024269	TGFBR3	-0.274593	0.256762	NO	NO
Pituitary	A7E3Q2	.	.	HSPA2	-0.24978	0.256762	NO	NO
Pituitary	A6H6Y0	ENSBTAP00000018540	ENSBTAG00000013952	HNRNPD	0.147163	0.26181	NO	NO
Pituitary	A4FV54	ENSBTAP00000021408	ENSBTAG00000038696	RAB8A	-0.137884	0.26181	NO	NO
Pituitary	Q9TTE1	ENSBTAP00000042480	ENSBTAG00000046540	SERPINA3-1	0.26513	0.262004	NO	NO
Pituitary	Q9XSC9	ENSBTAP00000029446	ENSBTAG00000002770	TCN2	-0.239579	0.262251	NO	NO
Pituitary	P62958	ENSBTAP00000014552	ENSBTAG00000010959	HINT1	-0.103829	0.266392	NO	NO
Pituitary	Q1LZD9	ENSBTAP00000005134	ENSBTAG00000003934	PSPC1	-0.155075	0.268781	NO	NO
Pituitary	F1MLV1	ENSBTAP00000020886	ENSBTAG00000015732	PSMC6	-0.36324	0.271209	NO	NO
Pituitary	P20000	ENSBTAP00000011521	ENSBTAG00000008743	ALDH2	0.0790379	0.271862	NO	NO
Pituitary	Q3ZCI9	ENSBTAP00000018917	ENSBTAG00000014233	CCT8	0.133253	0.272544	NO	NO
Pituitary	G3MWR4	ENSBTAP00000053967	ENSBTAG00000002688	ATP1B1	0.122468	0.272544	NO	NO
Pituitary	F1MEN8	ENSBTAP00000022782	ENSBTAG00000017143	PDIA4	0.188554	0.272801	NO	NO
Pituitary	Q2KJD1	ENSBTAP00000041101	ENSBTAG00000012957	SERBP1	0.126005	0.275516	NO	NO
Pituitary	L7R5X3	.	.	eef1d	0.101556	0.275516	NO	NO
Pituitary	Q08DU9	ENSBTAP00000024825	ENSBTAG00000018656	HP1BP3	-0.0662405	0.276051	NO	NO
Pituitary	A3KMV6	ENSBTAP00000022054	ENSBTAG00000016578	HNRNPR	-0.0837893	0.276358	NO	NO
Pituitary	F1MYX9	ENSBTAP00000011612	ENSBTAG00000008817	LAMA4	0.196108	0.276358	NO	NO
Pituitary	E1BP30	ENSBTAP00000053463	ENSBTAG00000011451	RTN1	0.153692	0.276358	NO	NO
Pituitary	P17248	ENSBTAP00000006139	ENSBTAG00000004679	WARS	0.102194	0.276358	NO	NO
Pituitary	G3X8D7	ENSBTAP00000053146	ENSBTAG00000043553	GPX3	-0.190685	0.278523	NO	NO
Pituitary	Q1LZ72	ENSBTAP00000005733	ENSBTAG00000004374	CNPY2	-0.14204	0.280312	NO	NO
Pituitary	F1MUZ9	ENSBTAP00000016708	ENSBTAG00000012586	HSPD1	-0.0688053	0.284625	NO	NO
Pituitary	Q3T0K2	ENSBTAP00000008358	ENSBTAG00000006370	CCT3	-0.0633608	0.285796	NO	NO
Pituitary	P02721	ENSBTAP00000032359	ENSBTAG00000000605	ATP5J	0.139736	0.286885	NO	NO
Pituitary	F1MZU2	ENSBTAP00000011107	ENSBTAG00000008442	NSF	0.155834	0.286885	NO	NO
Pituitary	Q3T0X6	ENSBTAP00000028093	ENSBTAG00000021093	RPS16	-0.0646898	0.288299	NO	NO
Pituitary	E1BHQ9	ENSBTAP00000044248	ENSBTAG00000006835	MCAM	-0.258499	0.291104	NO	NO
Pituitary	F1MUP9	ENSBTAP00000009715	ENSBTAG00000007390	VAT1	0.0455329	0.291554	NO	NO
Pituitary	Q3SZN4	ENSBTAP00000004477	ENSBTAG00000007480	CIRBP	-0.110056	0.297784	NO	NO
Pituitary	E1BF59	ENSBTAP00000015828	ENSBTAG00000011922	PLEC	0.22604	0.297784	NO	NO
Pituitary	A6QLW3	ENSBTAP00000006703	ENSBTAG00000005086	RPRD1B	-0.310165	0.297784	NO	NO
Pituitary	V6F7P3	.	.	PAFAH1B2	-0.0345002	0.297784	NO	NO
Pituitary	G5E5N3	ENSBTAP00000026409	ENSBTAG00000019821	DHX9	0.133078	0.299786	NO	NO
Pituitary	A7MBI5	ENSBTAP00000014091	ENSBTAG00000010661	DPYSL3	0.131709	0.299913	NO	NO
Pituitary	Q1JPB0	.	.	SERPINB1	-0.279794	0.304595	NO	NO
Pituitary	F1MQ37	ENSBTAP00000013737	ENSBTAG00000010402	MYH9	-0.0743864	0.305448	NO	NO
Pituitary	F1N1D5	ENSBTAP00000019765	ENSBTAG00000014841	GBA	-0.154004	0.310393	NO	NO
Pituitary	P05630	ENSBTAP00000000721	ENSBTAG00000000550	ATP5D	0.0524203	0.311177	NO	NO
Pituitary	Q58DW5	ENSBTAP00000002626	ENSBTAG00000002026	RPL5	0.16505	0.311975	NO	NO
Pituitary	Q3ZC13	ENSBTAP00000016526	ENSBTAG00000020106	AP2M1	-0.220993	0.311975	NO	NO
Pituitary	P19803	ENSBTAP00000040280	ENSBTAG00000030209	ARHGDIA	0.0886378	0.311975	NO	NO
Pituitary	Q56JX8	ENSBTAP00000052105	ENSBTAG00000040308	RPS13	-0.0459638	0.311975	NO	NO
Pituitary	Q862H8	.	.	.	0.0757062	0.312036	NO	NO
Pituitary	F1N301	ENSBTAP00000019184	ENSBTAG00000014423	RPL22	-0.11368	0.316464	NO	NO
Pituitary	G3X7D5	ENSBTAP00000024424	ENSBTAG00000047547	.	-0.0545357	0.319519	NO	NO
Pituitary	Q3ZCH0	ENSBTAP00000015172	ENSBTAG00000011419	HSPA9	0.0662071	0.319519	NO	NO
Pituitary	Q1LZF9	ENSBTAP00000015248	ENSBTAG00000011473	MYL9	-0.1791	0.319519	NO	NO
Pituitary	B0JYL8	.	.	CFL1	0.0560173	0.323315	NO	NO
Pituitary	Q28851	ENSBTAP00000041308	ENSBTAG00000002094	ATP5J2	0.106701	0.323442	NO	NO
Pituitary	Q32L48	.	.	HIST1H2BN	-0.0243688	0.32416	NO	NO
Pituitary	Q2KJ23	ENSBTAP00000025522	ENSBTAG00000019177	BIN1	-0.479896	0.326325	NO	NO
Pituitary	O62654	ENSBTAP00000007041	ENSBTAG00000005353	DES	-0.131071	0.328742	NO	NO
Pituitary	Q3ZBU5	ENSBTAP00000010616	ENSBTAG00000008072	SRSF10	-0.0705909	0.328742	NO	NO
Pituitary	Q2HJH3	ENSBTAP00000004617	ENSBTAG00000003550	C11orf54	-0.331737	0.32896	NO	NO
Pituitary	Q3ZC84	ENSBTAP00000031070	ENSBTAG00000009841	CNDP2	0.101668	0.33293	NO	NO
Pituitary	A5D9E7	.	.	HADHB	-0.216227	0.337254	NO	NO
Pituitary	Q3ZCA8	ENSBTAP00000037099	ENSBTAG00000007335	TPD52	-0.0970185	0.338521	NO	NO
Pituitary	Q27975	ENSBTAP00000017500	ENSBTAG00000025441	HSPA1A	-0.0429383	0.340472	NO	NO
Pituitary	Q28115	ENSBTAP00000017997	ENSBTAG00000013534	GFAP	-0.214038	0.340472	NO	NO
Pituitary	F1MU62	ENSBTAP00000020300	ENSBTAG00000015263	CPSF7	-0.207378	0.345723	NO	NO
Pituitary	P56560	.	.	MAOB	0.484847	0.347365	NO	NO
Pituitary	F1MFH3	ENSBTAP00000022647	ENSBTAG00000017032	FREM2	-0.0987711	0.350044	NO	NO
Pituitary	P26882	ENSBTAP00000022180	ENSBTAG00000016680	PPID	-0.172714	0.350044	NO	NO
Pituitary	Q3T0B7	ENSBTAP00000017146	ENSBTAG00000012898	RPS27L	-0.224172	0.351807	NO	NO
Pituitary	P62194	ENSBTAP00000028048	ENSBTAG00000021061	PSMC5	0.145765	0.351807	NO	NO
Pituitary	F1MM57	ENSBTAP00000003343	ENSBTAG00000002580	MYH14	0.319422	0.357115	NO	NO
Pituitary	P41361	.	.	SERPINC1	-0.104144	0.357115	NO	NO
Pituitary	Q1JPA2	.	.	EEF1G	0.350538	0.35877	NO	NO
Pituitary	Q3MHN2	ENSBTAP00000021495	ENSBTAG00000016149	C9	0.10543	0.364009	NO	NO
Pituitary	P08239	.	.	GNAO1	0.0851301	0.364009	NO	NO
Pituitary	M5FMU4	.	.	NMRAL1	0.127951	0.366349	NO	NO
Pituitary	E1BBY7	ENSBTAP00000020825	ENSBTAG00000015683	HSPA4	-0.110368	0.375934	NO	NO
Pituitary	A5D969	ENSBTAP00000048905	ENSBTAG00000015346	NASP	-0.335759	0.380215	NO	NO
Pituitary	F1MI32	ENSBTAP00000001646	ENSBTAG00000001246	ATP1A1	0.0633262	0.381005	NO	NO
Pituitary	P56701	ENSBTAP00000007436	ENSBTAG00000005660	PSMD2	-0.172564	0.389131	NO	NO
Pituitary	G1K238	ENSBTAP00000035211	ENSBTAG00000012849	COL4A1	-0.130503	0.395278	NO	NO
Pituitary	P04836	ENSBTAP00000021955	ENSBTAG00000016514	CPE	-0.0338256	0.399154	NO	NO
Pituitary	Q3SYU2	ENSBTAP00000005581	ENSBTAG00000004258	EEF2	-0.0533673	0.399375	NO	NO
Pituitary	E1BQ11	ENSBTAP00000041323	ENSBTAG00000002411	CTNND1	-0.22394	0.400726	NO	NO
Pituitary	Q3T0Z7	ENSBTAP00000049659	ENSBTAG00000040333	QDPR	0.0867743	0.400726	NO	NO
Pituitary	G5E6M8	ENSBTAP00000056371	ENSBTAG00000015598	RPS10	-0.0917573	0.400726	NO	NO
Pituitary	E1B8K6	ENSBTAP00000021529	ENSBTAG00000016174	NCL	-0.0632596	0.404976	NO	NO
Pituitary	F6RBQ9	ENSBTAP00000024034	ENSBTAG00000025848	RBM3	-0.0463443	0.404976	NO	NO
Pituitary	Q861P7	.	.	BAT1	0.0484255	0.404976	NO	NO
Pituitary	Q2KII9	ENSBTAP00000019566	ENSBTAG00000014700	DYNC1LI1	-0.108636	0.408121	NO	NO
Pituitary	G3X7M5	ENSBTAP00000038468	ENSBTAG00000035643	.	0.101889	0.411148	NO	NO
Pituitary	V6F7X8	.	.	REXO2	-0.281136	0.411148	NO	NO
Pituitary	G5E631	ENSBTAP00000047104	ENSBTAG00000035907	DDX3X	-0.120553	0.412972	NO	NO
Pituitary	G5E619	ENSBTAP00000046975	ENSBTAG00000014223	RAN	-0.0817207	0.413867	NO	NO
Pituitary	F1N7B9	ENSBTAP00000041643	ENSBTAG00000031171	SH3GLB1	0.200268	0.415585	NO	NO
Pituitary	Q17QP9	ENSBTAP00000043489	ENSBTAG00000021691	PSMD14	-0.209655	0.421856	NO	NO
Pituitary	Q00361	ENSBTAP00000023255	ENSBTAG00000017496	ATP5I	0.0528008	0.422289	NO	NO
Pituitary	P13696	ENSBTAP00000024107	ENSBTAG00000018115	PEBP1	-0.0724433	0.435156	NO	NO
Pituitary	P69678	.	.	CUTA	0.065449	0.435156	NO	NO
Pituitary	Q0P5K8	.	.	NIPSNAP1	0.143158	0.445809	NO	NO
Pituitary	E1B748	ENSBTAP00000013636	ENSBTAG00000010322	HYOU1	-0.047846	0.449754	NO	NO
Pituitary	A6QQL9	ENSBTAP00000019085	ENSBTAG00000014353	SRP14	-0.0674391	0.45116	NO	NO
Pituitary	P13621	ENSBTAP00000024326	ENSBTAG00000018278	ATP5O	-0.0333321	0.454718	NO	NO
Pituitary	F1MS05	ENSBTAP00000000731	ENSBTAG00000000555	ACO1	-0.110812	0.458119	NO	NO
Pituitary	F1N6Z0	ENSBTAP00000022548	ENSBTAG00000016952	PSMD5	-0.076726	0.460426	NO	NO
Pituitary	F1MU12	ENSBTAP00000001108	ENSBTAG00000000836	KRT8	-0.0884635	0.464979	NO	NO
Pituitary	P68002	ENSBTAP00000017251	ENSBTAG00000012975	VDAC2	0.0466093	0.464979	NO	NO
Pituitary	Q2TBN3	ENSBTAP00000010319	ENSBTAG00000007844	CETN2	-0.430013	0.465189	NO	NO
Pituitary	Q56JW9	.	.	.	0.153002	0.465189	NO	NO
Pituitary	Q1JPE3	ENSBTAP00000001095	ENSBTAG00000000829	CARKL	0.274014	0.467021	NO	NO
Pituitary	A5D987	.	.	UBE2N	0.0881654	0.46892	NO	NO
Pituitary	E1BJG5	ENSBTAP00000008424	ENSBTAG00000006422	TRIM28	-0.27456	0.472403	NO	NO
Pituitary	Q5E9X4	ENSBTAP00000007978	ENSBTAG00000006072	LRRC59	0.0609435	0.472729	NO	NO
Pituitary	F1N1S2	ENSBTAP00000002548	ENSBTAG00000001961	MAP1B	-0.0654148	0.472729	NO	NO
Pituitary	F1N0W1	ENSBTAP00000023082	ENSBTAG00000030499	FCHSD1	0.336221	0.479367	NO	NO
Pituitary	F1N218	ENSBTAP00000007254	ENSBTAG00000005517	NOP58	-0.325085	0.479367	NO	NO
Pituitary	P04394	ENSBTAP00000052906	ENSBTAG00000004871	NDUFV2	0.0968671	0.485598	NO	NO
Pituitary	Q3ZC00	.	.	LCP1	-0.150682	0.485598	NO	NO
Pituitary	Q0IIH5	ENSBTAP00000023221	ENSBTAG00000017468	NUCB2	-0.0835453	0.486109	NO	NO
Pituitary	Q3T105	ENSBTAP00000006586	ENSBTAG00000005002	GALE	0.287128	0.488987	NO	NO
Pituitary	G8JKV2	ENSBTAP00000000465	ENSBTAG00000000359	EIF3J	0.144573	0.494208	NO	NO
Pituitary	F1MWD3	ENSBTAP00000023778	ENSBTAG00000017889	CCT5	-0.112375	0.496422	NO	NO
Pituitary	A7MBD4	ENSBTAP00000028494	ENSBTAG00000021374	FARSA	-0.0370706	0.515589	NO	NO
Pituitary	F1MDC1	ENSBTAP00000053740	ENSBTAG00000015438	.	-0.0653947	0.516063	NO	NO
Pituitary	E1BKX7	ENSBTAP00000029348	ENSBTAG00000022004	FLNB	-0.145952	0.516063	NO	NO
Pituitary	P50397	ENSBTAP00000006992	ENSBTAG00000005316	GDI2	0.0891237	0.516063	NO	NO
Pituitary	P61286	ENSBTAP00000056644	ENSBTAG00000046358	PABPC1	-0.0706748	0.516063	NO	NO
Pituitary	Q863B3	ENSBTAP00000014154	ENSBTAG00000010692	SND1	0.0692289	0.516063	NO	NO
Pituitary	Q3B7M5	ENSBTAP00000040793	ENSBTAG00000030587	LASP1	-0.0453104	0.527909	NO	NO
Pituitary	A4FUD0	ENSBTAP00000012704	ENSBTAG00000009641	MTHFD1	-0.0867224	0.532363	NO	NO
Pituitary	Q2HJD7	ENSBTAP00000001374	ENSBTAG00000001036	HIBADH	-0.0619541	0.532373	NO	NO
Pituitary	Q3ZCI4	ENSBTAP00000017988	ENSBTAG00000013527	PGD	-0.0411924	0.532373	NO	NO
Pituitary	P35705	ENSBTAP00000011505	ENSBTAG00000008731	PRDX3	0.0373145	0.532373	NO	NO
Pituitary	P05059	.	.	CHGA	-0.0569547	0.532373	NO	NO
Pituitary	E1B726	ENSBTAP00000001674	ENSBTAG00000001271	PLG	0.093917	0.54154	NO	NO
Pituitary	A2VE14	ENSBTAP00000003467	ENSBTAG00000002676	SAE1	0.0970452	0.54154	NO	NO
Pituitary	G3N2G7	ENSBTAP00000056079	ENSBTAG00000015839	MAP4	0.0804443	0.541817	NO	NO
Pituitary	A7E3S8	ENSBTAP00000008146	ENSBTAG00000006202	ST13	-0.0601842	0.547162	NO	NO
Pituitary	Q3ZC44	ENSBTAP00000018114	ENSBTAG00000013627	HNRNPAB	-0.0764537	0.547162	NO	NO
Pituitary	Q08DA0	ENSBTAP00000001237	ENSBTAG00000039573	RABL6	-0.218468	0.547162	NO	NO
Pituitary	A5PJY0	.	.	LMAN1	0.0910504	0.547162	NO	NO
Pituitary	F1MND1	ENSBTAP00000041451	ENSBTAG00000001700	CDC42	-0.0614422	0.547436	NO	NO
Pituitary	E1BIB4	ENSBTAP00000031993	ENSBTAG00000001055	HNRNPL	-0.164152	0.547436	NO	NO
Pituitary	Q3T140	ENSBTAP00000008068	ENSBTAG00000006134	DYNLRB1	-0.0588544	0.550455	NO	NO
Pituitary	Q5E9E2	ENSBTAP00000021328	ENSBTAG00000016024	MYL12A	0.0437878	0.555289	NO	NO
Pituitary	P63258	ENSBTAP00000008132	ENSBTAG00000006189	ACTG1	-0.0367799	0.556409	NO	NO
Pituitary	Q3SYV4	.	.	CAP1	0.0638411	0.561136	NO	NO
Pituitary	E1BH79	ENSBTAP00000044276	ENSBTAG00000003410	EFL1	0.163464	0.562201	NO	NO
Pituitary	P62833	ENSBTAP00000019575	ENSBTAG00000014710	RAP1A	0.0454749	0.563237	NO	NO
Pituitary	A6QLP7	ENSBTAP00000008253	ENSBTAG00000022731	SSR1	-0.351308	0.563237	NO	NO
Pituitary	B1H0W8	.	.	Rpl3	-0.0663282	0.563237	NO	NO
Pituitary	P19120	ENSBTAP00000017497	ENSBTAG00000013162	HSPA8	-0.0522262	0.568589	NO	NO
Pituitary	G5E505	ENSBTAP00000000927	ENSBTAG00000000696	ILK	0.0402305	0.568589	NO	NO
Pituitary	Q2KHX6	ENSBTAP00000012972	ENSBTAG00000009842	CRYM	0.0713349	0.576809	NO	NO
Pituitary	P05631	ENSBTAP00000018505	ENSBTAG00000013930	ATP5C1	-0.0292332	0.577093	NO	NO
Pituitary	Q3MHN0	ENSBTAP00000017816	ENSBTAG00000013390	PSMB6	0.0135019	0.577093	NO	NO
Pituitary	Q862T7	.	.	.	0.108028	0.577093	NO	NO
Pituitary	Q56JW4	ENSBTAP00000000841	ENSBTAG00000000639	APRT	-0.0610043	0.580773	NO	NO
Pituitary	Q2TBQ5	ENSBTAP00000015358	ENSBTAG00000011559	RPL7A	-0.0522246	0.580773	NO	NO
Pituitary	Q5E9D7	.	.	PSMC1	-0.190474	0.580773	NO	NO
Pituitary	A7MBH9	ENSBTAP00000027511	ENSBTAG00000020645	GNAI2	-0.0609869	0.581637	NO	NO
Pituitary	P53712	ENSBTAP00000021156	ENSBTAG00000015910	ITGB1	-0.0311566	0.581912	NO	NO
Pituitary	F6RAG5	ENSBTAP00000024127	ENSBTAG00000018125	KIF5C	0.13987	0.58742	NO	NO
Pituitary	Q0VD18	ENSBTAP00000047621	ENSBTAG00000010957	LHPP	0.0669859	0.58742	NO	NO
Pituitary	F1MW03	ENSBTAP00000023735	ENSBTAG00000017856	TSTD1	-0.129505	0.588071	NO	NO
Pituitary	Q05B91	.	.	FKBP8	-0.165199	0.588071	NO	NO
Pituitary	A6QLG1	ENSBTAP00000052092	ENSBTAG00000017191	LOC515358	-0.0881252	0.590339	NO	NO
Pituitary	Q05717	ENSBTAP00000009285	ENSBTAG00000007062	IGFBP5	0.27087	0.594172	NO	NO
Pituitary	Q58DW0	ENSBTAP00000006866	ENSBTAG00000005211	RPL4	-0.0641547	0.594717	NO	NO
Pituitary	Q58DM9	.	.	RPL27A	-0.0976624	0.597471	NO	NO
Pituitary	F1N6P2	ENSBTAP00000040497	ENSBTAG00000030384	.	-0.0777738	0.599327	NO	NO
Pituitary	Q3SZ96	.	.	LZIC	-0.176509	0.599327	NO	NO
Pituitary	Q08DH7	ENSBTAP00000003517	ENSBTAG00000002717	INA	0.0481787	0.613291	NO	NO
Pituitary	F1N6H4	ENSBTAP00000033188	ENSBTAG00000021024	MACF1	-0.296261	0.613291	NO	NO
Pituitary	P11966	ENSBTAP00000028958	ENSBTAG00000021724	PDHB	0.13165	0.614333	NO	NO
Pituitary	Q3SZ73	ENSBTAP00000013668	ENSBTAG00000010339	ABHD11	-0.127798	0.622509	NO	NO
Pituitary	Q08E18	.	.	HDGF	0.121715	0.625984	NO	NO
Pituitary	Q0II33	.	.	FMR1	-0.102988	0.625984	NO	NO
Pituitary	Q5E983	ENSBTAP00000029304	ENSBTAG00000021979	EEF1B2	-0.0406008	0.632841	NO	NO
Pituitary	Q3ZBZ8	ENSBTAP00000020809	ENSBTAG00000015663	STIP1	-0.116209	0.641647	NO	NO
Pituitary	Q3SZ81	.	.	PSMC3	0.0658097	0.643007	NO	NO
Pituitary	Q5E9A1	ENSBTAP00000014162	ENSBTAG00000010701	NACA	0.105401	0.646885	NO	NO
Pituitary	Q3T165	ENSBTAP00000022759	ENSBTAG00000017120	PHB	0.0469927	0.646885	NO	NO
Pituitary	Q3SZ00	ENSBTAP00000020020	ENSBTAG00000015038	HADHA	-0.0370317	0.651423	NO	NO
Pituitary	F1N7T1	ENSBTAP00000040254	ENSBTAG00000016516	CYB5R3	0.0589841	0.670487	NO	NO
Pituitary	F1MKZ5	ENSBTAP00000006990	ENSBTAG00000005315	RPS6	0.0627927	0.672898	NO	NO
Pituitary	Q5E9F9	ENSBTAP00000056372	ENSBTAG00000046712	PSMC2	0.120385	0.675491	NO	NO
Pituitary	Q2KJ39	ENSBTAP00000031823	ENSBTAG00000021799	RCN3	-0.0485949	0.693421	NO	NO
Pituitary	F1MMU4	ENSBTAP00000049910	ENSBTAG00000040116	H1FX	0.0372261	0.694429	NO	NO
Pituitary	F1N7X3	ENSBTAP00000029889	ENSBTAG00000022160	NAP1L4	0.0587251	0.694429	NO	NO
Pituitary	G5E571	ENSBTAP00000006525	ENSBTAG00000004961	GOSR1	0.194603	0.695817	NO	NO
Pituitary	Q9TTK8	ENSBTAP00000009871	ENSBTAG00000007502	CKMT1	-0.0494685	0.697344	NO	NO
Pituitary	E1BJN3	ENSBTAP00000050842	ENSBTAG00000030384	.	-0.0509103	0.697922	NO	NO
Pituitary	P80311	ENSBTAP00000022378	ENSBTAG00000016822	PPIB	-0.0520728	0.699692	NO	NO
Pituitary	P02584	ENSBTAP00000006465	ENSBTAG00000004915	PFN1	-0.0241625	0.701651	NO	NO
Pituitary	Q3T0Y5	ENSBTAP00000001309	ENSBTAG00000000990	PSMA2	-0.0717145	0.720294	NO	NO
Pituitary	Q0II43	.	.	TXNL1	0.0486197	0.725878	NO	NO
Pituitary	Q861V1	.	.	.	-0.029538	0.735083	NO	NO
Pituitary	A6QLU1	ENSBTAP00000012886	ENSBTAG00000009770	GPD2	-0.0506932	0.740772	NO	NO
Pituitary	P13620	ENSBTAP00000028282	ENSBTAG00000021227	ATP5H	-0.0268982	0.744599	NO	NO
Pituitary	E1BNY9	ENSBTAP00000008060	ENSBTAG00000006122	HUWE1	0.046944	0.745191	NO	NO
Pituitary	Q08DD1	ENSBTAP00000021364	ENSBTAG00000016053	ARSA	0.061518	0.749099	NO	NO
Pituitary	Q3ZC10	ENSBTAP00000010912	ENSBTAG00000008292	SNRPD1	-0.0354604	0.752956	NO	NO
Pituitary	Q2KIM6	.	.	GSTZ1	-0.0703718	0.755102	NO	NO
Pituitary	F1MS40	ENSBTAP00000012929	ENSBTAG00000009805	CFDP2	-0.0766273	0.761726	NO	NO
Pituitary	Q56JV9	ENSBTAP00000013079	ENSBTAG00000009908	RPS3A	-0.0374593	0.761914	NO	NO
Pituitary	E1BFG0	ENSBTAP00000012710	ENSBTAG00000009646	ALDH7A1	0.0385468	0.764905	NO	NO
Pituitary	P21856	ENSBTAP00000016093	ENSBTAG00000012125	GDI1	-0.0258792	0.768615	NO	NO
Pituitary	F1MD77	ENSBTAP00000015881	ENSBTAG00000011966	LAMC1	-0.0428078	0.769285	NO	NO
Pituitary	F1N7I5	ENSBTAP00000024553	ENSBTAG00000018449	NUMA1	-0.052933	0.769285	NO	NO
Pituitary	Q0II59	ENSBTAP00000024203	ENSBTAG00000018186	PDXK	0.0353678	0.769285	NO	NO
Pituitary	Q58DN6	.	.	CDC37	-0.0534919	0.773976	NO	NO
Pituitary	E1BDX8	ENSBTAP00000042130	ENSBTAG00000016598	DYNC1H1	-0.0361639	0.777325	NO	NO
Pituitary	F1MM34	ENSBTAP00000018863	ENSBTAG00000014182	CTNNA1	-0.0464859	0.784039	NO	NO
Pituitary	G1K1P8	ENSBTAP00000018091	ENSBTAG00000013606	FKBP2	-0.0489797	0.787228	NO	NO
Pituitary	P79103	ENSBTAP00000025024	ENSBTAG00000018800	RPS4	0.081879	0.788995	NO	NO
Pituitary	Q3T035	ENSBTAP00000007028	ENSBTAG00000005345	ARPC3	0.007919	0.791973	NO	NO
Pituitary	P18493	.	.	PARP1	0.0623397	0.794698	NO	NO
Pituitary	A7E3W7	.	.	DDX1	-0.0388949	0.797952	NO	NO
Pituitary	Q2KJC5	.	.	HADH	0.0159139	0.797952	NO	NO
Pituitary	P22600	ENSBTAP00000008384	ENSBTAG00000006393	FECH	0.0683211	0.808101	NO	NO
Pituitary	A6QQP0	ENSBTAP00000052890	ENSBTAG00000008771	MYEF2	-0.0521742	0.808101	NO	NO
Pituitary	E1BHZ4	ENSBTAP00000012237	ENSBTAG00000009286	ZC3H4	-0.0796683	0.808101	NO	NO
Pituitary	A0JN77	ENSBTAP00000024227	ENSBTAG00000018201	TKFC	-0.0567264	0.809231	NO	NO
Pituitary	E1B717	ENSBTAP00000018822	ENSBTAG00000014161	ARMC10	-0.0241194	0.813625	NO	NO
Pituitary	Q0VCK0	ENSBTAP00000025662	ENSBTAG00000019274	ATIC	-0.0310241	0.813625	NO	NO
Pituitary	Q3SZV7	ENSBTAP00000004635	ENSBTAG00000003564	HPX	0.0508158	0.813625	NO	NO
Pituitary	A5D973	ENSBTAP00000026449	ENSBTAG00000019851	PPP2R1A	-0.0991091	0.813625	NO	NO
Pituitary	Q29448	ENSBTAP00000029103	ENSBTAG00000021832	HMGCL	0.151033	0.817536	NO	NO
Pituitary	F1N2R1	ENSBTAP00000052671	ENSBTAG00000038375	STOM	-0.0971496	0.817536	NO	NO
Pituitary	Q3T0C7	ENSBTAP00000018284	ENSBTAG00000013761	STMN1	0.0185524	0.818294	NO	NO
Pituitary	Q3ZBD9	.	.	MAPRE1	-0.0985085	0.823099	NO	NO
Pituitary	F1MPU0	ENSBTAP00000022210	ENSBTAG00000016708	CLTC	0.0164682	0.825634	NO	NO
Pituitary	F1MFT4	ENSBTAP00000048368	ENSBTAG00000007606	HNRNPU	-0.0335329	0.826119	NO	NO
Pituitary	Q08DX9	.	.	STXBP1	-0.112193	0.827595	NO	NO
Pituitary	Q29RZ0	ENSBTAP00000017122	ENSBTAG00000012885	ACAT1	0.0161167	0.827782	NO	NO
Pituitary	E1BP00	ENSBTAP00000010356	ENSBTAG00000007872	PSIP1	-0.0274578	0.827782	NO	NO
Pituitary	P83939	ENSBTAP00000021588	ENSBTAG00000016223	SCRN1	-0.0257644	0.827782	NO	NO
Pituitary	F1MMA0	ENSBTAP00000018818	ENSBTAG00000040076	ILF3	0.0627146	0.837568	NO	NO
Pituitary	F1MNT4	ENSBTAP00000015166	ENSBTAG00000011412	LAMB1	0.0425087	0.837568	NO	NO
Pituitary	Q3T0G5	ENSBTAP00000039600	ENSBTAG00000011075	PROSC	-0.0629425	0.837568	NO	NO
Pituitary	F1MBS3	ENSBTAP00000012519	ENSBTAG00000009513	TGFBI	-0.0693126	0.841209	NO	NO
Pituitary	Q3ZCJ2	ENSBTAP00000000630	ENSBTAG00000000497	AKR1A1	-0.0115868	0.843074	NO	NO
Pituitary	F1MX51	ENSBTAP00000011751	ENSBTAG00000008926	FUBP1	0.0288869	0.843074	NO	NO
Pituitary	P08728	ENSBTAP00000006450	ENSBTAG00000004905	KRT19	0.0331647	0.843074	NO	NO
Pituitary	P11019	.	.	ATP6V1E1	0.00842022	0.843074	NO	NO
Pituitary	F1MRY9	ENSBTAP00000012827	ENSBTAG00000009725	AOX1	-0.0538301	0.843573	NO	NO
Pituitary	Q3T0P6	ENSBTAP00000001187	ENSBTAG00000000894	PGK1	0.0151531	0.845654	NO	NO
Pituitary	Q3MHM5	ENSBTAP00000008372	ENSBTAG00000025274	TUBB4B	-0.0118122	0.854392	NO	NO
Pituitary	Q3SZ65	ENSBTAP00000019596	ENSBTAG00000014724	EIF4A2	-0.114412	0.864374	NO	NO
Pituitary	Q3T0U3	ENSBTAP00000009346	ENSBTAG00000007106	ES1	0.0110083	0.866558	NO	NO
Pituitary	Q2KJH6	ENSBTAP00000039506	ENSBTAG00000001027	SERPINH1	0.0196838	0.866558	NO	NO
Pituitary	A1A4N9	.	.	NME1	-0.014768	0.866558	NO	NO
Pituitary	Q2TBV3	ENSBTAP00000027250	ENSBTAG00000020449	ETFB	0.0517031	0.868884	NO	NO
Pituitary	E1BFB9	ENSBTAP00000044312	ENSBTAG00000033160	FAM114A1	-0.0330124	0.870709	NO	NO
Pituitary	F1MBF0	ENSBTAP00000012002	ENSBTAG00000009106	EIF2A	-0.0885001	0.871361	NO	NO
Pituitary	Q3T171	ENSBTAP00000002349	ENSBTAG00000001794	RPL36	-0.0445048	0.878241	NO	NO
Pituitary	F1N150	ENSBTAP00000011044	ENSBTAG00000032198	.	-0.0300313	0.878696	NO	NO
Pituitary	P79134	ENSBTAP00000019719	ENSBTAG00000014809	ANXA6	0.0066511	0.878696	NO	NO
Pituitary	F1MSB5	ENSBTAP00000017590	ENSBTAG00000013218	GORASP2	0.0506238	0.88073	NO	NO
Pituitary	Q08DK5	ENSBTAP00000014049	ENSBTAG00000010626	SH3GLB2	-0.0598716	0.88073	NO	NO
Pituitary	F1MXP8	ENSBTAP00000028655	ENSBTAG00000021499	PSAP	-0.0471877	0.892096	NO	NO
Pituitary	P00515	ENSBTAP00000018886	ENSBTAG00000014205	PRKAR2A	0.0273806	0.893992	NO	NO
Pituitary	P20004	ENSBTAP00000008431	ENSBTAG00000006429	ACO2	-0.0115058	0.898324	NO	NO
Pituitary	P33097	ENSBTAP00000015873	ENSBTAG00000011960	GOT1	0.0169573	0.901601	NO	NO
Pituitary	F1MHR6	ENSBTAP00000027991	ENSBTAG00000021018	KHSRP	-0.0126795	0.901601	NO	NO
Pituitary	D3JUI8	ENSBTAP00000017696	ENSBTAG00000013308	RBMX	0.0255696	0.901859	NO	NO
Pituitary	E1BD83	ENSBTAP00000023541	ENSBTAG00000017698	PSMA8	0.00576923	0.902103	NO	NO
Pituitary	F1N2L9	ENSBTAP00000033996	ENSBTAG00000017852	ALDH9A1	0.0486056	0.912056	NO	NO
Pituitary	A6QLL8	ENSBTAP00000017177	ENSBTAG00000012927	ALDOA	0.0091692	0.912056	NO	NO
Pituitary	Q2KIA5	ENSBTAP00000037777	ENSBTAG00000011395	DNM1L	0.042077	0.916807	NO	NO
Pituitary	O02691	ENSBTAP00000023642	ENSBTAG00000017779	HSD17B10	-0.0208127	0.917382	NO	NO
Pituitary	Q862Q6	.	.	.	-0.022264	0.917419	NO	NO
Pituitary	Q3MHL4	ENSBTAP00000024092	ENSBTAG00000018101	AHCY	-0.00846665	0.923538	NO	NO
Pituitary	A3KMV5	ENSBTAP00000022299	ENSBTAG00000016764	UBA1	-0.0119947	0.923538	NO	NO
Pituitary	F1MMT2	ENSBTAP00000053179	ENSBTAG00000010229	LAMA2	0.0205865	0.92591	NO	NO
Pituitary	P68509	.	.	YWHAH	0.024174	0.92591	NO	NO
Pituitary	A7Z014	ENSBTAP00000004892	ENSBTAG00000003758	TKT	0.00871861	0.925983	NO	NO
Pituitary	Q56JU9	ENSBTAP00000043937	ENSBTAG00000013264	RPS24	0.0241363	0.928734	NO	NO
Pituitary	F1N327	ENSBTAP00000007684	ENSBTAG00000005845	MPI	-0.0299017	0.928734	NO	NO
Pituitary	G5E5C3	ENSBTAP00000012773	ENSBTAG00000009683	PSMA6	0.0199739	0.928734	NO	NO
Pituitary	Q5E9T9	ENSBTAP00000014699	ENSBTAG00000011070	RTCB	0.0362267	0.928734	NO	NO
Pituitary	P49410	ENSBTAP00000025586	ENSBTAG00000019216	TUFM	-0.00874013	0.928734	NO	NO
Pituitary	Q862D6	.	.	.	0.0127927	0.928734	NO	NO
Pituitary	A7YWC6	ENSBTAP00000029284	ENSBTAG00000021965	SUB1	0.0286572	0.92991	NO	NO
Pituitary	P23935	ENSBTAP00000012287	ENSBTAG00000009334	NDUFA5	0.0170164	0.934767	NO	NO
Pituitary	Q2HJD8	.	.	RBM39	0.0180019	0.934767	NO	NO
Pituitary	G3X6U1	ENSBTAP00000013358	ENSBTAG00000010119	ALDH1A2	0.0528291	0.935889	NO	NO
Pituitary	Q1JQA5	ENSBTAP00000001007	ENSBTAG00000000759	NENF	0.0429242	0.935889	NO	NO
Pituitary	P10096	ENSBTAP00000037577	ENSBTAG00000014731	GAPDH	0.00378971	0.936715	NO	NO
Pituitary	E1BFV0	ENSBTAP00000008650	ENSBTAG00000006586	KPNB1	0.0122787	0.938894	NO	NO
Pituitary	A1L5A7	ENSBTAP00000024902	ENSBTAG00000007343	PDLIM7	0.0217085	0.938894	NO	NO
Pituitary	E1B8N6	ENSBTAP00000052689	ENSBTAG00000002882	LMNB1	0.0238253	0.944189	NO	NO
Pituitary	Q32L99	ENSBTAP00000004878	ENSBTAG00000003747	PTGR2	-0.00468885	0.94534	NO	NO
Pituitary	Q1RMX7	ENSBTAP00000025318	ENSBTAG00000019023	NANS	0.00714586	0.94534	NO	NO
Pituitary	F1N5H8	ENSBTAP00000040521	ENSBTAG00000003530	DDX31	-0.00966461	0.945498	NO	NO
Pituitary	V6F7T1	.	.	DLAT	-0.0108827	0.95638	NO	NO
Pituitary	F1MLB8	ENSBTAP00000003259	ENSBTAG00000002507	ATP5A1	0.0014915	0.961793	NO	NO
Pituitary	E1B7R4	ENSBTAP00000053182	ENSBTAG00000002528	EIF3A	0.0305676	0.961793	NO	NO
Pituitary	F1MIC9	ENSBTAP00000006430	ENSBTAG00000004887	DCTN1	-0.0144962	0.964162	NO	NO
Pituitary	A7YWH5	ENSBTAP00000017339	ENSBTAG00000013045	DKC1	0.0113178	0.964162	NO	NO
Pituitary	Q9BGI1	ENSBTAP00000011403	ENSBTAG00000008648	PRDX5	-0.00365218	0.964162	NO	NO
Pituitary	F1N6Y1	ENSBTAP00000022558	ENSBTAG00000016956	GANAB	0.0320154	0.964631	NO	NO
Pituitary	Q32LG3	.	.	MDH2	0.0019732	0.966817	NO	NO
Pituitary	I3QQD7	.	.	Mx1	-0.023027	0.966817	NO	NO
Pituitary	F1MJI7	ENSBTAP00000018110	ENSBTAG00000013624	LMNB2	-0.00399702	0.970362	NO	NO
Pituitary	F1N270	ENSBTAP00000021699	ENSBTAG00000016309	ATP6V1D	0.0140187	0.970857	NO	NO
Pituitary	Q5E9B1	ENSBTAP00000026118	ENSBTAG00000019603	LDHB	0.00596693	0.970857	NO	NO
Pituitary	Q3ZC41	ENSBTAP00000024335	ENSBTAG00000018283	ACAA1	-0.00914955	0.972245	NO	NO
Pituitary	E1BMI4	ENSBTAP00000007374	ENSBTAG00000005614	UXS1	0.009005	0.98879	NO	NO
Pituitary	Q7SIH1	ENSBTAP00000006167	ENSBTAG00000018137	A2M	-0.0021053	0.989134	NO	NO
Pituitary	F6RSR1	ENSBTAP00000022514	ENSBTAG00000016929	HNRNPA0	-0.0106622	0.989134	NO	NO
Pituitary	G3N2H8	ENSBTAP00000056091	ENSBTAG00000048225	.	0.00629174	0.989954	NO	NO
Pituitary	Q17QG8	ENSBTAP00000050955	ENSBTAG00000038047	H2AFX	0.00143139	0.990012	NO	NO
Pituitary	A6QLI2	ENSBTAP00000023512	ENSBTAG00000017677	SCG3	-0.00100959	0.992017	NO	NO
Pituitary	P10881	ENSBTAP00000011484	ENSBTAG00000008716	SSB	0.001249	0.992017	NO	NO
Pituitary	Q28194	.	ENSBTAG00000002006	THBS1	0.00469083	0.992017	NO	NO
Pituitary	Q8SQ21	ENSBTAP00000015208	ENSBTAG00000011444	HINT2	0.000354276	0.993192	NO	NO
Pituitary	Q3SZE6	.	.	NDUFA10	4.32638e-06	0.999959	NO	NO

## Sheet: Table S2
Supplementary S2. List of mRNA-proteins pair in the hypothalamus and pituitary in Brahman heifers
Tissue	Ensembl Gene ID	Gene symbol	log2FC DE gene	Pvalue - DE	log2FC DA proteins	adjust.Pvalue
Hypothalamus	ENSBTAG00000021506	ARL6IP5	0.0531685	0.251683	1.249	8.54529e-06
Hypothalamus	ENSBTAG00000046158	CFB	-0.216012	0.715502	-0.161052	0.606115
Hypothalamus	ENSBTAG00000006320	DBT	-0.05986	0.212711	-0.359816	9.49346e-06
Hypothalamus	ENSBTAG00000003747	PTGR2	0.106317	0.115921	0.138213	0.000297155
Hypothalamus	ENSBTAG00000003063	SYNJ1	-0.22083	0.199221	-0.281886	3.074e-10
Hypothalamus	ENSBTAG00000000111	UGP2	0.0132349	0.910994	0.118145	0.164061
Hypothalamus	ENSBTAG00000030974	TUBA4A	-0.0941398	0.413771	-0.23853	0.0157872
Hypothalamus	ENSBTAG00000004038	ABAT	0.00846005	0.936712	-0.102374	0.0162618
Hypothalamus	ENSBTAG00000014129	RAB5B	0.0651316	0.244634	0.13022	0.0117187
Hypothalamus	ENSBTAG00000014463	CAMK2D	-0.0731932	0.760891	0.943506	0.000234855
Hypothalamus	ENSBTAG00000000215	GNB1	-0.00757336	0.828533	-0.197596	0.074773
Hypothalamus	ENSBTAG00000004072	CAPZA2	-0.062925	0.481177	0.0915489	0.626437
Hypothalamus	ENSBTAG00000000458	DYNC1LI2	0.0580767	0.502509	0.0936224	0.125586
Hypothalamus	ENSBTAG00000021013	TUBB4A	0.0843133	0.486501	-0.197191	0.0121904
Hypothalamus	ENSBTAG00000020087	CAMK2A	-0.664712	0.124016	0.240728	0.000180708
Hypothalamus	ENSBTAG00000013103	COL1A1	0.339463	0.203919	0.0837445	0.263164
Hypothalamus	ENSBTAG00000008621	PRKAR1A	0.00551176	0.908838	0.152844	0.148384
Hypothalamus	ENSBTAG00000004777	S100B	0.231947	0.100808	0.484118	4.72266e-10
Hypothalamus	ENSBTAG00000004672	RDX	0.155123	0.0253583	-0.164404	0.01213
Hypothalamus	ENSBTAG00000011706	TNR	-0.0748383	0.531768	-0.0672861	0.190872
Hypothalamus	ENSBTAG00000024889	HSBP1	0.0136867	0.807204	-0.370474	0.380172
Hypothalamus	ENSBTAG00000005078	UCHL1	-0.0505518	0.643256	-0.0258258	0.303764
Hypothalamus	ENSBTAG00000003450	ATP6V1H	-0.0287784	0.706485	-0.0274312	0.695093
Hypothalamus	ENSBTAG00000030587	LASP1	0.0162516	0.799352	0.00530107	0.915586
Hypothalamus	ENSBTAG00000009048	EFHD2	0.124482	0.179842	-0.504237	0.108441
Hypothalamus	ENSBTAG00000019552	PGRMC1	-0.140287	0.378884	-0.123052	0.0350595
Hypothalamus	ENSBTAG00000017158	VSNL1	-0.0415649	0.83152	0.147492	0.0287762
Hypothalamus	ENSBTAG00000005345	ARPC3	-0.013965	0.831931	-0.22177	0.0242609
Hypothalamus	ENSBTAG00000013912	TXNRD1	0.00753	0.896072	-0.0737282	0.203578
Hypothalamus	ENSBTAG00000027868	DLG2	-0.16685	0.226615	-0.501125	0.0881605
Hypothalamus	ENSBTAG00000009646	ALDH7A1	0.0353883	0.547811	-0.0918983	0.340387
Hypothalamus	ENSBTAG00000007863	GLS	-0.1391	0.354609	-0.174855	0.341105
Hypothalamus	ENSBTAG00000002633	SEPTIN	0.0125783	0.91355	-0.0741592	0.0658496
Hypothalamus	ENSBTAG00000014614	ACTA2	0.0578433	0.808551	-0.191175	#N/A
Hypothalamus	ENSBTAG00000032704	NAPB	-0.139613	0.388216	0.723777	3.3973e-05
Hypothalamus	ENSBTAG00000017803	RAB14	-0.0210216	0.735257	-0.819069	2.5444e-08
Hypothalamus	ENSBTAG00000033803	FABP7	0.19062	0.151746	-0.235975	0.00309163
Hypothalamus	ENSBTAG00000011435	NPEPPS	-0.0180767	0.716876	-0.035456	0.771011
Hypothalamus	ENSBTAG00000008323	SNAP25	-0.0324516	0.807663	-0.0313455	0.364106
Hypothalamus	ENSBTAG00000018125	KIF5C	-0.181802	0.251215	0.256757	0.000746851
Hypothalamus	ENSBTAG00000030650	TST	0.130272	0.442388	0.037418	0.715713
Hypothalamus	ENSBTAG00000012119	PTPRZ1	0.0813034	0.498592	-0.539934	0.0181187
Hypothalamus	ENSBTAG00000011885	NNT	-0.076995	0.357696	-0.0639957	0.324457
Hypothalamus	ENSBTAG00000002646	DYNC1I2	0.02441	0.55729	0.600298	0.132162
Hypothalamus	ENSBTAG00000018033	PIP4K2A	0.153727	0.162756	0.310327	0.000287042
Hypothalamus	ENSBTAG00000014906	VCAN	0.0235033	0.84349	-0.00283577	0.963824
Hypothalamus	ENSBTAG00000008648	PRDX5	-0.109945	0.391232	-0.0714722	0.758035
Hypothalamus	ENSBTAG00000011104	RTN4	-0.00710488	0.895894	0.0680735	0.178645
Hypothalamus	ENSBTAG00000034776	DDAH1	0.00432988	0.971381	0.0591712	0.2609
Hypothalamus	ENSBTAG00000019998	HAGH	0.118233	0.37921	0.37306	9.60421e-05
Hypothalamus	ENSBTAG00000010508	BLVRB	-0.0378184	0.710927	0.686615	6.2324e-10
Hypothalamus	ENSBTAG00000020485	ARRB1	-0.0546916	0.601183	-0.110412	0.522987
Hypothalamus	ENSBTAG00000015041	NDUFA2	0.0450966	0.477728	-0.192966	0.00398942
Hypothalamus	ENSBTAG00000000520	ATP2B3	-0.299835	0.139888	0.156407	0.00482309
Hypothalamus	ENSBTAG00000014958	PRKAR2B	-0.108398	0.42537	-0.120054	0.378405
Hypothalamus	ENSBTAG00000008341	ARSB	0.15076	0.175386	0.719351	2.42957e-11
Hypothalamus	ENSBTAG00000024803	ENDOD1	0.0304701	0.815193	0.166558	0.442221
Hypothalamus	ENSBTAG00000014093	IDH2	0.0382067	0.678701	-0.0589771	0.41042
Hypothalamus	ENSBTAG00000009517	DBI	0.232425	0.0723234	-0.12731	0.00636028
Hypothalamus	ENSBTAG00000006029	OGDH	-0.0119417	0.869398	0.154143	0.152878
Hypothalamus	ENSBTAG00000016224	RPS7	0.0889166	0.310678	0.310849	0.00285915
Hypothalamus	ENSBTAG00000009543	FAM62A	-0.00141832	0.99343	0.843541	7.00527e-09
Hypothalamus	ENSBTAG00000001776	SIRT2	0.0433133	0.640472	0.468416	0.00014061
Hypothalamus	ENSBTAG00000013147	NEFH	0.254682	0.451309	0.413354	#N/A
Hypothalamus	ENSBTAG00000021514	DNPEP	0.05079	0.523914	-0.10103	0.158596
Hypothalamus	ENSBTAG00000016708	CLTC	-0.0684283	0.385819	-0.0878009	0.0462623
Hypothalamus	ENSBTAG00000008442	NSF	-0.0972182	0.610528	0.0674764	0.261383
Hypothalamus	ENSBTAG00000016420	CTNNB1	-0.0238617	0.807219	-0.180664	0.0593313
Hypothalamus	ENSBTAG00000038495	DCLK1	-0.0400533	0.760328	0.479284	7.34955e-07
Hypothalamus	ENSBTAG00000002392	ANK2	-0.0749383	0.243659	0.818388	0.000647656
Hypothalamus	ENSBTAG00000014726	VAMP3	0.133025	0.117415	-0.158989	0.00557021
Hypothalamus	ENSBTAG00000013680	ATP1B2	0.170437	0.346649	0.223648	0.141742
Hypothalamus	ENSBTAG00000004295	NDUFA8	0.0847515	0.341711	0.0987204	0.404408
Hypothalamus	ENSBTAG00000019295	MDH1	-0.115575	0.275094	0.259663	1.01467e-08
Hypothalamus	ENSBTAG00000001700	CDC42	0.0166451	0.768774	0.0657199	0.21565
Hypothalamus	ENSBTAG00000013952	HNRPD	0.0596968	0.282882	0.901805	3.12117e-05
Hypothalamus	ENSBTAG00000004292	CRMP1	-0.231413	0.195041	-0.215668	1.77856e-05
Hypothalamus	ENSBTAG00000007606	HNRNPU	0.0346284	0.415174	0.0264674	0.606115
Hypothalamus	ENSBTAG00000021979	EEF1B	0.138665	0.0804176	-0.023017	0.929105
Hypothalamus	ENSBTAG00000014809	ANXA6	-0.1316	0.479555	0.201932	5.48453e-06
Hypothalamus	ENSBTAG00000001246	ATP1A1	-0.16461	0.199723	-0.151654	1.90391e-05
Hypothalamus	ENSBTAG00000019097	CNTNAP1	-0.24463	0.20638	0.12712	0.253318
Hypothalamus	ENSBTAG00000005620	RPS3	0.119083	0.211511	-0.139629	0.00813181
Hypothalamus	ENSBTAG00000016223	SCRN1	-0.056965	0.534664	-0.0393679	0.357804
Hypothalamus	ENSBTAG00000007540	GLUD1	0.124337	0.15514	-0.25541	1.96111e-11
Hypothalamus	ENSBTAG00000002703	ATP6V1A	-0.06697	0.399817	-0.203808	6.87227e-07
Hypothalamus	ENSBTAG00000014068	VDAC3	-0.01567	0.73441	-0.227077	0.0130864
Hypothalamus	ENSBTAG00000001648	RPL21	0.168907	0.362248	0.245449	0.045832
Hypothalamus	ENSBTAG00000009343	AAK1	-0.242887	0.278506	0.288698	0.13435
Hypothalamus	ENSBTAG00000019251	EPB41L3	-0.00991659	0.959286	0.00459353	0.959567
Hypothalamus	ENSBTAG00000026963	NCALD	-0.0867635	0.704894	-0.538671	0.0593151
Hypothalamus	ENSBTAG00000009778	KRAS	-0.263242	0.0935131	-0.41348	0.00269281
Hypothalamus	ENSBTAG00000002082	MARCKS	0.11505	0.319197	-0.458404	2.67997e-11
Hypothalamus	ENSBTAG00000002493	VPS35	-0.0182717	0.828665	0.221796	0.119623
Hypothalamus	ENSBTAG00000009260	GPM6B	0.0982018	0.201838	-0.619927	2.40252e-11
Hypothalamus	ENSBTAG00000013468	AHNAK	-0.0415267	0.693972	-0.104346	0.385204
Hypothalamus	ENSBTAG00000002683	PFKP	-0.02397	0.829349	0.193212	0.000391492
Hypothalamus	ENSBTAG00000014059	ATP2B4	-0.0711517	0.736575	0.530379	0.00352703
Hypothalamus	ENSBTAG00000006910	ASRGL1	0.06893	0.439006	-0.220814	0.0025378
Hypothalamus	ENSBTAG00000018959	RAB11A	0.0183584	0.618953	-0.529015	0.000646495
Hypothalamus	ENSBTAG00000013960	PSAT1	0.157208	0.257438	-0.178866	0.0100924
Hypothalamus	ENSBTAG00000038439	H1F0	0.077915	0.333569	-0.232672	3.22582e-05
Hypothalamus	ENSBTAG00000006035	PPP1R1B	-0.106622	0.712221	-0.0827474	0.379866
Hypothalamus	ENSBTAG00000035998	CKB	0.101735	0.287281	0.0819097	0.00569722
Hypothalamus	ENSBTAG00000014001	MAP1A	-0.171778	0.135756	0.00886485	0.880409
Hypothalamus	ENSBTAG00000016762	SLC25A12	-0.0902166	0.441948	-0.107453	0.462962
Hypothalamus	ENSBTAG00000021093	RPS16	0.0697669	0.52231	-0.107328	0.259796
Hypothalamus	ENSBTAG00000026417	HBA	0.24688	0.530352	1.19721	#N/A
Hypothalamus	ENSBTAG00000004732	SPTB	-0.195857	0.410613	0.552565	0.024849
Hypothalamus	ENSBTAG00000046358	PABPC1	0.0254999	0.642451	-0.280453	3.34052e-08
Hypothalamus	ENSBTAG00000003265	ADD3	0.0581117	0.521527	-0.099684	0.138814
Hypothalamus	ENSBTAG00000016057	CSRP1	0.221258	0.141991	0.472579	9.10297e-05
Hypothalamus	ENSBTAG00000007993	CORO1C	-0.13881	0.144871	-0.281654	0.176606
Hypothalamus	ENSBTAG00000021832	HMGCL	-0.0954733	0.389441	0.612353	0.205992
Hypothalamus	ENSBTAG00000016720	RAB1A	-0.0133599	0.842923	0.0422692	0.536757
Hypothalamus	ENSBTAG00000020908	NAP1L1	0.174607	0.0209414	0.12212	0.390023
Hypothalamus	ENSBTAG00000004318	ARL3	0.0488416	0.69545	-0.233903	0.0977289
Hypothalamus	ENSBTAG00000003585	CD47	-0.152538	0.260065	-0.0768453	0.439486
Hypothalamus	ENSBTAG00000016079	COX4I1	0.0619868	0.437151	-0.190748	8.52595e-06
Hypothalamus	ENSBTAG00000015598	RPS10	0.13655	0.112468	0.0882368	0.106488
Hypothalamus	ENSBTAG00000016174	NCL	0.0623767	0.475956	0.570532	0.0493432
Hypothalamus	ENSBTAG00000009233	RAC1	0.0345568	0.478907	-0.287948	1.18339e-06
Hypothalamus	ENSBTAG00000005710	NCAM1	-0.03906	0.432676	0.0684563	0.351444
Hypothalamus	ENSBTAG00000004196	FMNL1	-0.0670434	0.477204	0.18502	0.042579
Hypothalamus	ENSBTAG00000015434	DSTN	-0.00970507	0.878859	0.362894	0.0741173
Hypothalamus	ENSBTAG00000014710	RAP1A	0.113462	0.0439378	0.0872285	0.00613356
Hypothalamus	ENSBTAG00000018893	AHCYL1	0.0874584	0.162879	-0.128054	0.0891869
Hypothalamus	ENSBTAG00000017967	PTGES3	0.113837	0.130995	-0.247337	0.478674
Hypothalamus	ENSBTAG00000018656	HP1BP3	-0.04029	0.420375	-0.0421383	0.535887
Hypothalamus	ENSBTAG00000004552	PBXIP1	-0.0138651	0.943783	0.518641	0.0569897
Hypothalamus	ENSBTAG00000001835	GJA1	0.231205	0.141141	-0.287221	6.44121e-07
Hypothalamus	ENSBTAG00000018813	IDH3B	0.0309534	0.295836	0.0506328	0.560887
Hypothalamus	ENSBTAG00000010378	PEF1	0.0261367	0.699365	-0.00162019	0.993935
Hypothalamus	ENSBTAG00000000696	ILK	0.0440217	0.399801	-0.244229	0.00422362
Hypothalamus	ENSBTAG00000011444	HINT2	0.158168	0.162247	0.0689048	0.584059
Hypothalamus	ENSBTAG00000016007	ADH5	0.117652	0.15817	0.40548	3.18336e-05
Hypothalamus	ENSBTAG00000008816	TRIM2	0.0597933	0.304274	-0.394521	0.00234548
Hypothalamus	ENSBTAG00000010799	MYL6	0.0235335	0.733122	0.172188	0.010264
Hypothalamus	ENSBTAG00000008916	CYFIP2	-0.292622	0.14617	-0.168739	0.000335459
Hypothalamus	ENSBTAG00000016309	ATP6V1D	-0.0217633	0.654976	0.0612316	0.597078
Hypothalamus	ENSBTAG00000019037	AQP4	0.213713	0.199554	-0.326473	3.11939e-08
Hypothalamus	ENSBTAG00000021067	ACTR1A	0.00555165	0.918151	-0.159183	0.014798
Hypothalamus	ENSBTAG00000021620	MGC159500	0.04125	0.458471	0.133042	0.394421
Hypothalamus	ENSBTAG00000020679	CNTN1	0.00560172	0.948341	-0.191489	#N/A
Hypothalamus	ENSBTAG00000004279	RHOA	0.083565	0.103191	0.0677898	0.620396
Hypothalamus	ENSBTAG00000008320	SEPT5	-0.299817	0.0783059	-0.135348	0.0287762
Hypothalamus	ENSBTAG00000015316	NPM1	0.0919351	0.141893	0.512059	0.0178262
Hypothalamus	ENSBTAG00000025274	TUBB4B	0.00808668	0.920741	0.425105	0.000658822
Hypothalamus	ENSBTAG00000021965	SUB1	-0.160495	0.210575	1.9575	4.48557e-06
Hypothalamus	ENSBTAG00000033983	MAP2K1	-0.204312	0.243325	-0.10741	0.310326
Hypothalamus	ENSBTAG00000039161	ALDH3A2	0.13134	0.0774838	-0.00472848	0.971227
Hypothalamus	ENSBTAG00000009761	ACTR2	0.00541321	0.888861	0.0443417	0.362878
Hypothalamus	ENSBTAG00000015732	PSMC6	0.0695151	0.138007	0.544056	0.241448
Hypothalamus	ENSBTAG00000004077	YWHAG	-0.179778	0.334469	0.0549855	0.0500463
Hypothalamus	ENSBTAG00000014700	DYNC1LI1	-0.0388267	0.317708	0.646002	0.00722004
Hypothalamus	ENSBTAG00000026851	FMNL2	0.127505	0.112848	-0.0610661	0.824068
Hypothalamus	ENSBTAG00000003189	CCDC6	-0.000460007	0.995103	-0.158889	0.334442
Hypothalamus	ENSBTAG00000009641	MTHFD1	0.0483266	0.217335	-0.145513	0.02868
Hypothalamus	ENSBTAG00000013534	GFAP	0.361107	0.0513989	-0.0298635	0.38434
Hypothalamus	ENSBTAG00000002233	CPNE2	0.0499417	0.679382	0.250286	0.00651168
Hypothalamus	ENSBTAG00000009789	GNAQ	-0.093615	0.0791427	1.10806	0.000721104
Hypothalamus	ENSBTAG00000019216	TUFM	-0.0137084	0.761925	-0.056626	0.422882
Hypothalamus	ENSBTAG00000012890	SLC25A3	-0.0203302	0.654954	-0.26836	1.86179e-05
Hypothalamus	ENSBTAG00000014179	SLC12A5	-0.0814684	0.551386	0.0366559	0.7804
Hypothalamus	ENSBTAG00000005627	PAFAH1B2	0.0242066	0.733355	0.333649	#N/A
Hypothalamus	ENSBTAG00000000985	RAB10	0.0274917	0.304984	0.00318072	0.885563
Hypothalamus	ENSBTAG00000047116	TPPP	0.0393383	0.648662	-0.0785947	0.0313983
Hypothalamus	ENSBTAG00000012653	CAMK2B	-0.490355	0.080474	-0.0656251	0.530729
Hypothalamus	ENSBTAG00000014724	EIF4A2	0.00908836	0.912537	0.461942	0.00741371
Hypothalamus	ENSBTAG00000019810	AARS	0.0483116	0.434932	0.345334	0.0920437
Hypothalamus	ENSBTAG00000016124	PACSIN1	-0.160625	0.256041	-0.0434469	0.366266
Hypothalamus	ENSBTAG00000003758	TKT	0.0577117	0.443321	0.0418096	0.701671
Hypothalamus	ENSBTAG00000018245	SLC1A3	0.0768867	0.567775	-0.263898	6.0572e-06
Hypothalamus	ENSBTAG00000008935	PFDN5	0.126523	0.18305	0.770775	2.25803e-07
Hypothalamus	ENSBTAG00000014788	AKAP12	-0.0811284	0.776145	-0.361664	#N/A
Hypothalamus	ENSBTAG00000007766	CDK5	-0.0781816	0.392895	-0.410014	1.72764e-08
Hypothalamus	ENSBTAG00000040597	.	-0.00060167	0.995815	0.252607	0.384137
Hypothalamus	ENSBTAG00000011740	OPALIN	0.230062	0.133871	0.143047	0.277924
Hypothalamus	ENSBTAG00000003217	CADM3	-0.0673634	0.479686	-0.130704	0.000934462
Hypothalamus	ENSBTAG00000011419	HSPA9	0.0399817	0.253648	-0.0246571	0.405552
Hypothalamus	ENSBTAG00000011573	ENPP6	-0.140333	0.435247	0.443315	0.219687
Hypothalamus	ENSBTAG00000005353	DES	0.303893	0.380128	0.224594	0.19818
Hypothalamus	ENSBTAG00000009219	CADM2	-0.094585	0.363901	-0.18137	0.0213683
Hypothalamus	ENSBTAG00000001408	CNRIP1	-0.09204	0.54892	-0.0347986	0.783875
Hypothalamus	ENSBTAG00000031967	AMPH	-0.25404	0.162726	-0.169583	0.174023
Hypothalamus	ENSBTAG00000005574	CLU	-1.68333e-05	0.999885	0.27793	0.00119368
Hypothalamus	ENSBTAG00000027134	DYNC1I1	-0.22845	0.222659	0.135613	0.257305
Hypothalamus	ENSBTAG00000002108	YWHAQ	0.0280584	0.579501	-0.0975675	5.90826e-05
Hypothalamus	ENSBTAG00000025213	OMG	0.199265	0.0314809	-0.297282	3.61687e-06
Hypothalamus	ENSBTAG00000016740	ACLY	0.0445	0.622781	-0.0426091	0.606267
Hypothalamus	ENSBTAG00000006441	ATP5F1	0.0550816	0.335004	-0.305688	2.71654e-10
Hypothalamus	ENSBTAG00000021455	CFL1	0.0353518	0.611833	0.351207	6.44121e-07
Hypothalamus	ENSBTAG00000012490	ETFA	0.18765	0.203571	0.0845142	0.187714
Hypothalamus	ENSBTAG00000016296	GPD1	-0.0427767	0.853398	0.130966	0.219598
Hypothalamus	ENSBTAG00000003515	SNCG	0.351888	0.392884	0.481263	0.00309163
Hypothalamus	ENSBTAG00000020980	CAT	0.0382083	0.672432	0.351255	8.58122e-08
Hypothalamus	ENSBTAG00000001961	MAP1B	-0.203338	0.261336	0.115515	0.000186675
Hypothalamus	ENSBTAG00000017765	GSTM1	0.0777283	0.652514	-0.0376447	0.822368
Hypothalamus	ENSBTAG00000006759	SUCLA2	0.0130134	0.815847	-0.266433	4.62456e-05
Hypothalamus	ENSBTAG00000018130	MAP-2	-0.19135	0.139237	-0.170461	1.20394e-07
Hypothalamus	ENSBTAG00000011893	HDHD2	0.120892	0.146127	0.0776889	0.158947
Hypothalamus	ENSBTAG00000014685	HPRT1	-0.0736133	0.575098	0.14635	0.0603041
Hypothalamus	ENSBTAG00000015116	RAD23A	0.06502	0.381362	0.767929	0.0193904
Hypothalamus	ENSBTAG00000005681	ME1	-0.0208249	0.779811	0.0241535	0.783045
Hypothalamus	ENSBTAG00000014872	CAPNS1	0.0572933	0.298207	0.595046	0.00352703
Hypothalamus	ENSBTAG00000008609	SEPTIN8	0.0740668	0.343585	0.175504	0.123886
Hypothalamus	ENSBTAG00000021976	NDUFS1	-0.0398283	0.672086	-0.134933	0.0108436
Hypothalamus	ENSBTAG00000015984	CADM4	0.182228	0.153492	0.130867	0.0283693
Hypothalamus	ENSBTAG00000014553	ATP6V0D1	-0.130992	0.135036	-0.190749	0.360207
Hypothalamus	ENSBTAG00000019218	ATP6V0A1	-0.0977034	0.338592	-0.180901	0.00138075
Hypothalamus	ENSBTAG00000001182	CDC10	0.0549432	0.32934	-0.0766694	0.264905
Hypothalamus	ENSBTAG00000017710	ECHS1	0.00174832	0.979691	-0.182899	0.0603784
Hypothalamus	ENSBTAG00000006305	AK1	0.0702483	0.50894	0.310788	0.00206317
Hypothalamus	ENSBTAG00000002562	PRAF2	0.060845	0.399129	-0.176113	0.0603628
Hypothalamus	ENSBTAG00000009212	APOA2	0.001285	0.942461	0.872609	0.000180708
Hypothalamus	ENSBTAG00000013113	VDAC1	-0.0808166	0.392671	0.0497862	0.192649
Hypothalamus	ENSBTAG00000009939	CAND1	-0.02098	0.752422	-0.0805001	0.67314
Hypothalamus	ENSBTAG00000016795	RUFY3	0.00110332	0.985999	-0.0730802	0.913113
Hypothalamus	ENSBTAG00000025868	TLN1	-0.0376683	0.708199	-0.029777	0.814415
Hypothalamus	ENSBTAG00000018312	.	-0.174942	0.535361	0.263319	9.46466e-06
Hypothalamus	ENSBTAG00000014103	SH3GL2	-0.11633	0.300432	0.0544309	0.344802
Hypothalamus	ENSBTAG00000004259	HPCAL1	0.0653084	0.704424	0.0126293	0.954049
Hypothalamus	ENSBTAG00000014302	TOMM70A	-0.0752483	0.432871	0.0768705	0.197253
Hypothalamus	ENSBTAG00000013623	TIMM13	0.0364067	0.739779	0.203864	0.00615023
Hypothalamus	ENSBTAG00000011395	DNM1L	-0.0713317	0.538119	0.354595	0.0224171
Hypothalamus	ENSBTAG00000005393	TIPRL	0.0679133	0.442308	0.42929	0.0905902
Hypothalamus	ENSBTAG00000017889	CCT5	0.0220366	0.61754	0.34358	0.000152187
Hypothalamus	ENSBTAG00000021374	FARSA	-0.01404	0.828892	0.461393	1.16287e-07
Hypothalamus	ENSBTAG00000000025	.	-0.115487	0.413557	-0.128047	0.366222
Hypothalamus	ENSBTAG00000007502	CKMT1	-0.157612	0.289762	-0.0794183	0.0392302
Hypothalamus	ENSBTAG00000006270	HSP90AA1	0.0603401	0.38594	-0.111097	0.000224425
Hypothalamus	ENSBTAG00000006732	NRCAM	-0.179532	0.111295	-0.135193	0.206734
Hypothalamus	ENSBTAG00000004855	PRDX6	0.136918	0.125769	-0.0598358	0.247978
Hypothalamus	ENSBTAG00000045785	TOM1	0.00274998	0.978135	0.624655	0.11323
Hypothalamus	ENSBTAG00000001553	HNRNPA1	0.0794733	0.208165	0.176172	0.00360214
Hypothalamus	ENSBTAG00000010191	PAK1	-0.211623	0.535954	0.0506341	0.475923
Hypothalamus	ENSBTAG00000008683	LDHA	-0.109583	0.699824	0.199749	0.461438
Hypothalamus	ENSBTAG00000009615	ANXA2	0.132168	0.555887	0.213867	0.000658822
Hypothalamus	ENSBTAG00000020073	NCEH1	-0.17086	0.19895	0.273982	2.25864e-05
Hypothalamus	ENSBTAG00000013191	AGRN	-0.152318	0.0709877	0.0936545	0.0920846
Hypothalamus	ENSBTAG00000009076	ADD2	-0.400413	0.142159	0.193748	0.0121388
Hypothalamus	ENSBTAG00000001228	CEND1	-0.0414366	0.837991	-0.285875	2.97935e-08
Hypothalamus	ENSBTAG00000017424	VAPB	-0.0083317	0.876246	-0.0279262	0.598426
Hypothalamus	ENSBTAG00000003525	STXBP1	-0.119948	0.388538	0.0328059	0.160911
Hypothalamus	ENSBTAG00000007390	VAT1	0.120778	0.303225	-0.110424	0.00606205
Hypothalamus	ENSBTAG00000002717	INA	-0.0522317	0.792426	0.170442	5.85531e-08
Hypothalamus	ENSBTAG00000011388	STOML2	-0.0113033	0.833279	0.0093977	0.94078
Hypothalamus	ENSBTAG00000013099	ALDOC	0.107515	0.498414	-0.225073	2.48263e-13
Hypothalamus	ENSBTAG00000001484	LZTFL1	0.12167	0.457864	0.273948	0.41042
Hypothalamus	ENSBTAG00000019299	GRHPR	0.108015	0.277913	0.461977	0.000614653
Hypothalamus	ENSBTAG00000000639	APRT	-0.0943017	0.241802	0.166407	0.0176674
Hypothalamus	ENSBTAG00000005163	S100A1	0.238567	0.107261	0.297966	0.173062
Hypothalamus	ENSBTAG00000012975	VDAC2	0.0258567	0.443413	-0.0816957	0.027963
Hypothalamus	ENSBTAG00000019915	GSN	-0.21745	0.422328	0.0190498	0.873784
Hypothalamus	ENSBTAG00000006134	DYNLRB1	0.0765201	0.397235	-0.0997327	0.303764
Hypothalamus	ENSBTAG00000008692	UQCR11	-0.00883658	0.91054	-0.224488	0.131022
Hypothalamus	ENSBTAG00000039530	NF-M	0.243743	0.446405	0.279332	#N/A
Hypothalamus	ENSBTAG00000002348	SLC4A4	-0.0517617	0.749986	-0.305043	0.000485822
Hypothalamus	ENSBTAG00000000286	PFKM	-0.0155382	0.850171	-0.114483	0.0394818
Hypothalamus	ENSBTAG00000015789	BCAN	0.0838	0.50561	0.00556098	0.961071
Hypothalamus	ENSBTAG00000013123	PHB2	0.0327717	0.59204	-0.149097	0.0728466
Hypothalamus	ENSBTAG00000005907	NDUFB6	0.01844	0.793118	0.033439	0.701671
Hypothalamus	ENSBTAG00000019011	PGM1	0.0312467	0.661342	0.794554	4.37354e-09
Hypothalamus	ENSBTAG00000017044	MAG	0.0673683	0.596049	0.549114	5.61684e-12
Hypothalamus	ENSBTAG00000009351	ATXN10	-0.0344734	0.54672	0.0729967	0.884215
Hypothalamus	ENSBTAG00000013741	CPLX2	-0.378337	0.219865	0.159113	0.13435
Hypothalamus	ENSBTAG00000021949	NEFL	0.19271	0.426694	0.458134	#N/A
Hypothalamus	ENSBTAG00000006451	GAP43	-0.15899	0.451859	-0.329755	0.023524
Hypothalamus	ENSBTAG00000005191	RPN1	-0.0309884	0.725708	-0.453356	0.172371
Hypothalamus	ENSBTAG00000019156	CCT2	0.00650994	0.921051	0.0610309	0.278616
Hypothalamus	ENSBTAG00000045673	H3F3C	-1.62425	0.182515	-0.0175326	0.842777
Hypothalamus	ENSBTAG00000017120	PHB	-0.016185	0.802943	-0.0354852	0.455789
Hypothalamus	ENSBTAG00000013550	PRKCG	-0.426973	0.287476	0.105804	0.00640508
Hypothalamus	ENSBTAG00000020632	NQO1	0.0406667	0.771209	-0.288122	0.384137
Hypothalamus	ENSBTAG00000047547	.	-0.658637	0.249808	0.210564	0.0916969
Hypothalamus	ENSBTAG00000004871	NDUFV2	0.0264933	0.568619	0.170392	3.48626e-05
Hypothalamus	ENSBTAG00000014011	TMOD2	-0.190048	0.266704	0.129716	0.226116
Hypothalamus	ENSBTAG00000010931	SSBP1	0.189017	0.00472028	0.32086	1.64722e-09
Hypothalamus	ENSBTAG00000015089	LGALS1	-0.0357517	0.76901	0.0323818	0.724948
Hypothalamus	ENSBTAG00000009770	GPD2	-0.00965496	0.911196	0.0275597	0.681879
Hypothalamus	ENSBTAG00000006033	NDUFA1	-0.0245666	0.760781	-0.0887469	0.242041
Hypothalamus	ENSBTAG00000008056	GAD2	-0.150098	0.529313	0.3547	0.00265785
Hypothalamus	ENSBTAG00000011274	ENO2	-0.0686134	0.527651	0.114553	0.00430094
Hypothalamus	ENSBTAG00000000236	YWHAZ	-0.185568	0.381351	-0.0905834	0.00476502
Hypothalamus	ENSBTAG00000013462	L1CAM	-0.206262	0.145866	-0.124361	0.573255
Hypothalamus	ENSBTAG00000043564	MT-ATP8	0.0672502	0.458699	0.316058	#N/A
Hypothalamus	ENSBTAG00000006955	CPNE1	0.04183	0.662999	1.03572	0.0028477
Hypothalamus	ENSBTAG00000018374	WASF2	0.0279267	0.592881	-0.0954776	0.774767
Hypothalamus	ENSBTAG00000016680	PPID	0.123915	0.19329	0.543369	4.83022e-06
Hypothalamus	ENSBTAG00000021724	PDHB	0.02219	0.637287	-0.13489	0.0916969
Hypothalamus	ENSBTAG00000001036	HIBADH	0.0984516	0.0450436	0.0178231	0.822368
Hypothalamus	ENSBTAG00000018542	COX5B	0.0690484	0.320767	-0.144749	0.000602081
Hypothalamus	ENSBTAG00000012628	SLC1A2	-0.321372	0.0697874	0.735128	0.000920115
Hypothalamus	ENSBTAG00000004291	SEPT6	0.0114951	0.928086	0.00598301	0.94078
Hypothalamus	ENSBTAG00000012062	PRDX2	0.0452735	0.519732	0.416273	#N/A
Hypothalamus	ENSBTAG00000000071	PMP2	0.0841733	0.871733	1.5911	#N/A
Hypothalamus	ENSBTAG00000018635	ATP1A3	-0.049995	0.759138	-0.0790871	0.0742358
Hypothalamus	ENSBTAG00000011922	PLEC	-0.141015	0.186852	-0.260959	0.00575425
Hypothalamus	ENSBTAG00000021128	ADD1	-0.0196217	0.4588	-0.138338	0.0678883
Hypothalamus	ENSBTAG00000021879	VCL	-0.00491334	0.967791	1.07576	1.69864e-13
Hypothalamus	ENSBTAG00000024957	SNCA	-0.530642	0.160174	0.102586	0.116502
Hypothalamus	ENSBTAG00000010204	PCMT1	-0.0470016	0.617061	0.121743	0.0412957
Hypothalamus	ENSBTAG00000009334	NDUFA5	-0.0221133	0.767676	0.692889	2.61591e-11
Hypothalamus	ENSBTAG00000008731	PRDX3	0.0255483	0.574535	0.118989	0.00116002
Hypothalamus	ENSBTAG00000000077	ADSL	0.0185667	0.761216	-0.0806269	0.86801
Hypothalamus	ENSBTAG00000009841	CNDP2	0.0699033	0.282057	0.0391558	0.582997
Hypothalamus	ENSBTAG00000034373	CDH13	-0.0242234	0.89582	-0.10756	0.0660817
Hypothalamus	ENSBTAG00000011145	NDUFA4	0.0090216	0.920189	0.0514342	0.285119
Hypothalamus	ENSBTAG00000020518	PARK7	0.103255	0.130357	0.0445947	0.183615
Hypothalamus	ENSBTAG00000038962	SLC6A11	0.214377	0.504957	0.363437	0.0736217
Hypothalamus	ENSBTAG00000009982	IGSF8	0.0386	0.709613	0.157039	0.00476697
Hypothalamus	ENSBTAG00000020106	AP2M1	-0.0499149	0.500608	0.0710705	0.303219
Hypothalamus	ENSBTAG00000023600	APOD	0.22152	0.279911	0.357511	0.0350595
Hypothalamus	ENSBTAG00000018146	VAT1L	-0.255607	0.12475	-0.0323828	0.611354
Hypothalamus	ENSBTAG00000007484	ACADS	0.00279502	0.977042	0.830257	0.0576725
Hypothalamus	ENSBTAG00000000905	RAB6B	-0.238925	0.210965	0.232375	0.261572
Hypothalamus	ENSBTAG00000037452	.	1.31925	0.230815	-0.459451	0.0138159
Hypothalamus	ENSBTAG00000018115	PEBP1	0.0163336	0.834152	0.106565	0.000951858
Hypothalamus	ENSBTAG00000012703	GLO1	-0.0665483	0.312299	-0.13036	0.00277999
Hypothalamus	ENSBTAG00000012885	ACAT1	-0.0740217	0.678638	0.128986	0.0264376
Hypothalamus	ENSBTAG00000003162	CRYZ	-0.0536067	0.62548	-0.0498567	0.378162
Hypothalamus	ENSBTAG00000003279	NDUFA10	-0.0470417	0.457314	0.194692	2.99462e-08
Hypothalamus	ENSBTAG00000000605	ATP5J	0.0803817	0.250215	-0.0752331	0.514654
Hypothalamus	ENSBTAG00000013469	SRCIN1	-0.0593867	0.457389	0.438566	0.0922782
Hypothalamus	ENSBTAG00000038047	H2AFX	0.199067	0.0440019	1.0262	0.00476502
Hypothalamus	ENSBTAG00000012003	PPIA	-0.0509834	0.480847	0.130353	0.0140726
Hypothalamus	ENSBTAG00000015692	HSPA4L	-0.0994749	0.548017	0.501361	1.16223e-06
Hypothalamus	ENSBTAG00000004556	SLC2A3	-0.223208	0.329867	0.596801	0.155428
Hypothalamus	ENSBTAG00000047249	WBSCR1	0.0246133	0.268913	-0.176727	2.41486e-06
Hypothalamus	ENSBTAG00000013250	PCSK1N	0.169927	0.319117	-0.347998	1.47708e-13
Hypothalamus	ENSBTAG00000016282	EIF5	0.00603668	0.887226	0.192679	0.366222
Hypothalamus	ENSBTAG00000001414	KCTD12	0.0733983	0.745236	-0.135378	0.115172
Hypothalamus	ENSBTAG00000009034	AP3D1	-0.116392	0.0992773	0.27298	2.08986e-05
Hypothalamus	ENSBTAG00000010635	RAB3A	-0.0516717	0.732753	-0.0412095	0.754591
Hypothalamus	ENSBTAG00000001908	DLD	0.0189616	0.683081	0.124743	0.0662155
Hypothalamus	ENSBTAG00000039573	RABL6	-0.0254834	0.780474	0.553156	0.0984383
Hypothalamus	ENSBTAG00000012595	HRSP12	0.0602783	0.435326	-0.0687976	0.300926
Hypothalamus	ENSBTAG00000001599	SV2A	-0.144183	0.373867	-0.206365	3.28065e-05
Hypothalamus	ENSBTAG00000009304	PDCD5	0.0712217	0.425388	-0.250477	0.0917027
Hypothalamus	ENSBTAG00000039728	.	0.0329883	0.743392	-0.103816	0.0534943
Hypothalamus	ENSBTAG00000019159	PVALB	0.3569	0.435626	0.593113	0.0256564
Hypothalamus	ENSBTAG00000021746	ANXA5	0.173597	0.155785	-0.365599	0.012512
Hypothalamus	ENSBTAG00000005198	FGF1	-0.0542399	0.614649	0.163581	2.27778e-06
Hypothalamus	ENSBTAG00000013235	TINAGL1	-0.51	0.217805	0.377456	0.360207
Hypothalamus	ENSBTAG00000019956	CMPK1	-0.0355333	0.513303	0.109923	0.303764
Hypothalamus	ENSBTAG00000000705	COX7A2L	0.01704	0.796599	0.0100738	0.971227
Hypothalamus	ENSBTAG00000004093	TUBB2B	0.211793	0.306614	-0.394825	6.03961e-13
Hypothalamus	ENSBTAG00000006745	FGG	-0.03746	0.927817	0.444255	0.000540706
Hypothalamus	ENSBTAG00000016328	SFPQ	0.0252766	0.539238	0.307168	0.170866
Hypothalamus	ENSBTAG00000001075	CALB2	-0.154453	0.72155	0.341988	0.00636028
Hypothalamus	ENSBTAG00000012589	HSPE1	0.087365	0.225696	-0.0382834	0.148124
Hypothalamus	ENSBTAG00000037533	.	0.198225	0.467164	1.11331	2.71563e-05
Hypothalamus	ENSBTAG00000006661	RALA	-0.06374	0.234433	-0.307938	0.0046062
Hypothalamus	ENSBTAG00000012380	HK1	-0.00137675	0.982362	-0.153552	3.19827e-06
Hypothalamus	ENSBTAG00000040333	QDPR	0.0770349	0.305215	-0.165237	0.000263333
Hypothalamus	ENSBTAG00000011960	GOT1	-0.0466784	0.666334	0.00736795	0.710406
Hypothalamus	ENSBTAG00000001229	SLC25A22	-0.107132	0.499715	-0.144067	0.599384
Hypothalamus	ENSBTAG00000013173	SEPTIN3	-0.228242	0.167536	0.203544	0.225449
Hypothalamus	ENSBTAG00000000711	NDRG1	0.188872	0.145514	-0.259867	0.00813181
Hypothalamus	ENSBTAG00000018843	SERPINA1	-0.88898	0.52002	0.633486	0.103954
Hypothalamus	ENSBTAG00000000550	ATP5D	-0.0160533	0.827116	-0.0211344	0.699583
Hypothalamus	ENSBTAG00000019627	THY1	-0.0997133	0.573551	-0.277677	0.000207583
Hypothalamus	ENSBTAG00000000087	HSD17B12	0.102813	0.125445	-0.0914604	0.418795
Hypothalamus	ENSBTAG00000009735	A1BG	-1.1706	0.00386117	-0.164957	0.171062
Hypothalamus	ENSBTAG00000019700	PC	0.0272017	0.811215	0.0457769	0.744352
Hypothalamus	ENSBTAG00000013339	NEBL	0.0710917	0.461902	0.792229	0.00360538
Hypothalamus	ENSBTAG00000012608	GDAP1	0.0201133	0.792792	-0.295448	0.00810594
Hypothalamus	ENSBTAG00000002068	TAGLN2	0.217177	0.219309	0.136893	0.807932
Hypothalamus	ENSBTAG00000004679	WARS	0.0238883	0.633161	-0.12235	0.00210465
Hypothalamus	ENSBTAG00000000434	CRYAB	0.167827	0.276057	0.835366	3.28065e-05
Hypothalamus	ENSBTAG00000019780	USP5	-0.116605	0.112905	-0.128891	0.0046128
Hypothalamus	ENSBTAG00000004247	RPH3A	-0.15495	0.516443	0.476339	0.0926739
Hypothalamus	ENSBTAG00000015038	HADHA	0.03284	0.52245	0.130288	0.0249052
Hypothalamus	ENSBTAG00000006122	HUWE1	-0.163755	0.0405595	0.155161	0.0711714
Hypothalamus	ENSBTAG00000019025	NDUFA11	-0.0224667	0.754563	-0.520695	0.0894646
Hypothalamus	ENSBTAG00000006370	CCT3	0.0713417	0.207141	0.314685	9.60421e-05
Hypothalamus	ENSBTAG00000014775	GUK1	0.0938967	0.455992	-0.0641123	0.759336
Hypothalamus	ENSBTAG00000035907	DDX3X	-0.0350233	0.635122	0.343344	0.32665
Hypothalamus	ENSBTAG00000010339	ABHD11	-0.0713352	0.597039	0.477935	0.000628025
Hypothalamus	ENSBTAG00000047664	GNAZ	-0.0719217	0.37343	-0.168846	0.048887
Hypothalamus	ENSBTAG00000004371	CS	-0.0783917	0.290234	-0.00603114	0.92694
Hypothalamus	ENSBTAG00000032436	UBC	0.0012164	0.976851	-0.101058	0.00440195
Hypothalamus	ENSBTAG00000001765	HAPLN4	-0.18722	0.513685	0.758752	0.000107494
Hypothalamus	ENSBTAG00000002507	ATP5A1	0.0472368	0.101122	-0.0346319	0.0262937
Hypothalamus	ENSBTAG00000007397	FOLH1	0.101337	0.327535	-0.115963	0.390267
Hypothalamus	ENSBTAG00000025762	CNP	0.0866467	0.400354	-0.0994071	0.182112
Hypothalamus	ENSBTAG00000011307	DNM1	-0.195348	0.26881	-0.0613501	0.12876
Hypothalamus	ENSBTAG00000017191	.	0.0134817	0.860923	0.0943316	0.789579
Hypothalamus	ENSBTAG00000015053	CFL2	0.145632	0.0428053	0.213968	0.064632
Hypothalamus	ENSBTAG00000006969	TUBB5	-0.0355699	0.669901	-0.321355	1.42259e-07
Hypothalamus	ENSBTAG00000002688	ATP1B1	-0.0822535	0.620781	-0.110954	0.164501
Hypothalamus	ENSBTAG00000011027	PTGR1	0.151093	0.407459	0.768216	0.00437448
Hypothalamus	ENSBTAG00000015000	VCP	0.0232367	0.369661	-0.0766593	0.19431
Hypothalamus	ENSBTAG00000015214	CA3	0.187093	0.3091	-0.163518	0.000258384
Hypothalamus	ENSBTAG00000004278	APMAP	-0.08485	0.470689	-0.292061	0.278033
Hypothalamus	ENSBTAG00000001441	CARHSP1	0.017965	0.866563	-0.25835	0.0103853
Hypothalamus	ENSBTAG00000012912	ERMN	0.139055	0.118841	0.0921427	0.109857
Hypothalamus	ENSBTAG00000003403	PADI2	0.116647	0.491286	0.641254	0.229464
Hypothalamus	ENSBTAG00000017605	AK2	0.16331	0.0757197	-0.0881286	0.496728
Hypothalamus	ENSBTAG00000005765	SYNGR1	-0.15721	0.0705269	-0.018268	0.899435
Hypothalamus	ENSBTAG00000019177	BIN1	0.0793633	0.276537	0.514787	4.1463e-08
Hypothalamus	ENSBTAG00000006489	MYO5A	-0.234662	0.263953	0.32581	0.0277406
Hypothalamus	ENSBTAG00000025191	SKP1	-0.00479968	0.922545	0.370674	2.42663e-14
Hypothalamus	ENSBTAG00000014731	GAPDH	-0.0669997	0.282598	0.0885982	0.115172
Hypothalamus	ENSBTAG00000016819	FABP3	-0.21553	0.314093	0.133591	0.234171
Hypothalamus	ENSBTAG00000007836	PPA1	0.0753783	0.480001	0.877071	2.42878e-05
Hypothalamus	ENSBTAG00000020645	GNAI2	0.0761901	0.325931	-0.337752	#N/A
Hypothalamus	ENSBTAG00000003966	DUSP3	0.0363267	0.726888	-0.146109	0.730839
Hypothalamus	ENSBTAG00000002094	ATP5J2	0.037425	0.618473	0.00398894	0.951365
Hypothalamus	ENSBTAG00000019782	TPI1	-0.0843799	0.379674	0.209179	#N/A
Hypothalamus	ENSBTAG00000010232	NDUFS5	0.0393933	0.544742	0.0308287	0.67314
Hypothalamus	ENSBTAG00000033197	EPDR1	-0.140333	0.403726	-0.296263	0.00787154
Hypothalamus	ENSBTAG00000016764	UBA1	-0.0212549	0.542474	-0.136092	0.0108436
Hypothalamus	ENSBTAG00000016156	MAPK3	0.054845	0.46975	0.0935347	0.470569
Hypothalamus	ENSBTAG00000017078	FAM114A2	0.210332	0.186812	0.929386	0.0153675
Hypothalamus	ENSBTAG00000018854	SOD1	0.0676034	0.269968	-0.0445981	0.67678
Hypothalamus	ENSBTAG00000013607	WDR1	-0.0134783	0.84398	-0.263331	5.02955e-08
Hypothalamus	ENSBTAG00000011943	TPR	-0.0567967	0.327193	0.75563	0.153157
Hypothalamus	ENSBTAG00000005012	HSPH1	-0.132628	0.586694	-0.130717	0.249006
Hypothalamus	ENSBTAG00000010661	DPYSL3	0.0189	0.864707	-0.213096	9.16564e-08
Hypothalamus	ENSBTAG00000000894	PGK1	-0.0214333	0.776974	0.0489343	0.0387157
Hypothalamus	ENSBTAG00000009087	GNG10	0.0640899	0.39255	0.145129	0.668696
Hypothalamus	ENSBTAG00000014536	SFXN1	-0.13325	0.463966	-0.233065	0.00641628
Hypothalamus	ENSBTAG00000018283	ACAA1	-0.054475	0.539496	-0.277251	0.0297623
Hypothalamus	ENSBTAG00000018373	DPYSL2	0.0199983	0.760786	-0.193725	#N/A
Hypothalamus	ENSBTAG00000007964	ARPC4	-0.0540667	0.470978	-0.303547	0.0076516
Hypothalamus	ENSBTAG00000003642	PRDX1	0.118377	0.320937	-0.23978	5.61684e-12
Hypothalamus	ENSBTAG00000016337	THEM2	-0.095885	0.234491	0.342983	0.226228
Hypothalamus	ENSBTAG00000046096	.	-1.87795	0.258424	0.127187	0.00129932
Hypothalamus	ENSBTAG00000019851	PPP2R1A	-0.245755	0.107717	-0.161352	0.0169756
Hypothalamus	ENSBTAG00000011866	PCBD1	0.0900151	0.377794	-0.428077	0.00226728
Hypothalamus	ENSBTAG00000015663	STIP1	0.0836933	0.465262	0.24881	6.08777e-05
Hypothalamus	ENSBTAG00000003301	NCAM2	-0.036765	0.785915	-0.479169	0.20127
Hypothalamus	ENSBTAG00000017496	ATP5I	0.048453	0.568794	-0.0948171	0.000203228
Hypothalamus	ENSBTAG00000006982	RAB5C	0.0242217	0.658851	0.0237441	0.492418
Hypothalamus	ENSBTAG00000007763	SLC1A4	-0.003045	0.986455	0.305389	0.158934
Hypothalamus	ENSBTAG00000010624	DCTN2	0.0209101	0.54901	-0.0613266	0.172747
Hypothalamus	ENSBTAG00000021651	UQCRC2	0.0232632	0.641959	-0.00413379	0.942127
Hypothalamus	ENSBTAG00000018186	PDXK	-0.173693	0.290944	0.00628043	0.944883
Hypothalamus	ENSBTAG00000046005	.	0.04024	0.579894	-0.160201	6.44121e-07
Hypothalamus	ENSBTAG00000006977	PLP1	0.112283	0.259571	-0.13184	0.0236428
Hypothalamus	ENSBTAG00000021131	HNRNPK	0.0521549	0.241732	0.182631	0.0132857
Hypothalamus	ENSBTAG00000006429	ACO2	-0.0360818	0.595047	-0.0835409	0.000624879
Hypothalamus	ENSBTAG00000010584	AP2S1	-0.0243517	0.762504	-0.213699	0.624602
Hypothalamus	ENSBTAG00000011451	RTN1	-0.11288	0.353314	-0.177656	0.0523781
Hypothalamus	ENSBTAG00000020292	C5H12orf57	0.0711767	0.551622	0.209908	0.0593151
Hypothalamus	ENSBTAG00000006970	OLA1	-0.0209167	0.803965	0.104115	0.058674
Hypothalamus	ENSBTAG00000001928	PDIA6	0.0571382	0.518177	0.248851	2.89406e-05
Hypothalamus	ENSBTAG00000003362	HSP90B1	0.1006	0.399219	-0.1258	0.14014
Hypothalamus	ENSBTAG00000010551	ATP1A2	0.0791284	0.561704	-0.0929685	0.0425369
Hypothalamus	ENSBTAG00000001027	SERPINH1	0.139607	0.54418	0.0985304	0.813155
Hypothalamus	ENSBTAG00000013337	DHDH	0.02368	0.833226	0.930426	0.000103366
Hypothalamus	ENSBTAG00000016005	PPP3CA	-0.292817	0.285955	0.040177	0.716801
Hypothalamus	ENSBTAG00000000497	AKR1A1	0.066615	0.496785	-0.0622712	0.125277
Hypothalamus	ENSBTAG00000001640	EPB41L1	-0.0602684	0.285856	-0.321382	0.0916969
Hypothalamus	ENSBTAG00000006838	AIFM1	-0.0406233	0.547943	0.119065	0.271405
Hypothalamus	ENSBTAG00000018026	LANCL2	-0.0774033	0.117591	-0.297765	4.28084e-08
Hypothalamus	ENSBTAG00000020405	NDUFB9	0.0446417	0.418364	-0.136298	0.278722
Hypothalamus	ENSBTAG00000015901	ARMC1	-0.0547434	0.540517	-0.0260818	0.94078
Hypothalamus	ENSBTAG00000016598	DYNC1H1	-0.111923	0.0921377	-0.0546187	0.573255
Hypothalamus	ENSBTAG00000011146	RAB8B	-0.00138002	0.982931	0.313162	0.441075
Hypothalamus	ENSBTAG00000008237	TOLLIP	-0.0299283	0.811642	-0.0518248	0.232646
Hypothalamus	ENSBTAG00000012072	NDUFS8	0.0116183	0.883364	0.0349222	0.818384
Hypothalamus	ENSBTAG00000003237	IQSEC1	-0.085375	0.38016	0.432358	0.437663
Hypothalamus	ENSBTAG00000008945	SDSL	0.229025	0.270041	-0.0357893	0.516733
Hypothalamus	ENSBTAG00000009523	SLC9A6	-0.0847234	0.472974	-0.58027	0.0561081
Hypothalamus	ENSBTAG00000008103	ALDH1A1	0.256965	0.615972	-0.348855	0.0016916
Hypothalamus	ENSBTAG00000014233	CCT8	-0.0637299	0.439341	-0.263181	0.00024197
Hypothalamus	ENSBTAG00000013390	PSMB6	0.0618784	0.379801	-0.0759377	0.014446
Hypothalamus	ENSBTAG00000017267	COX5A	0.0548566	0.385605	-0.103044	9.51834e-05
Hypothalamus	ENSBTAG00000007520	MAPRE2	-0.11901	0.109225	0.0640491	0.560887
Hypothalamus	ENSBTAG00000003550	C11orf54	0.043825	0.415224	0.10029	0.335263
Hypothalamus	ENSBTAG00000004910	SLC25A11	-0.0307617	0.654103	-0.259748	0.125277
Hypothalamus	ENSBTAG00000003548	GSTP1	0.0518134	0.630696	-0.0772123	0.00721563
Hypothalamus	ENSBTAG00000047206	HIST1H1E	1.71987	0.228157	-0.108569	0.00616742
Hypothalamus	ENSBTAG00000019419	NDUFS7	0.00852664	0.918421	0.953306	1.50095e-07
Hypothalamus	ENSBTAG00000019180	AP2A1	-0.128642	0.239773	-0.0761876	0.0425369
Hypothalamus	ENSBTAG00000009462	MDH2	0.0226632	0.60361	0.136017	3.85448e-07
Hypothalamus	ENSBTAG00000005726	HNRNPA2B1	0.0609315	0.188007	-0.0849776	0.233868
Hypothalamus	ENSBTAG00000010991	TTR	0.0620365	0.966588	0.620831	0.046647
Hypothalamus	ENSBTAG00000010322	HYOU1	-0.0247617	0.783313	0.170164	0.0916969
Hypothalamus	ENSBTAG00000012232	CYC1	-0.0131367	0.827305	-0.307136	4.98976e-05
Hypothalamus	ENSBTAG00000020115	UBE2O	-0.119018	0.275977	0.112533	0.332197
Hypothalamus	ENSBTAG00000018101	AHCY	0.0752549	0.0983379	-0.0186073	0.689036
Hypothalamus	ENSBTAG00000030301	MAP7D1	0.0532283	0.628133	0.373105	0.0103582
Hypothalamus	ENSBTAG00000008338	PLCB1	-0.31932	0.0380655	0.779353	6.95761e-07
Hypothalamus	ENSBTAG00000013315	ATP5B	0.0157115	0.788499	-0.0515773	0.0300662
Hypothalamus	ENSBTAG00000016578	HNRNPR	0.0573	0.288788	0.226213	0.11323
Hypothalamus	ENSBTAG00000016988	PIN1	-0.08052	0.287107	0.0871166	0.422882
Hypothalamus	ENSBTAG00000018463	VIM	0.425058	0.13027	-0.0950638	0.00352703
Hypothalamus	ENSBTAG00000012586	HSPD1	0.0744118	0.250651	-0.0252846	0.334578
Hypothalamus	ENSBTAG00000001028	MAP6	-0.0290634	0.794248	-0.0396476	0.560887
Hypothalamus	ENSBTAG00000005316	GDI2	0.0378799	0.225906	-0.0351624	0.560887
Hypothalamus	ENSBTAG00000008314	SDHB	-0.0136951	0.729838	-0.131361	0.00110198
Hypothalamus	ENSBTAG00000017121	ALB	0.00551332	0.947763	0.754954	#N/A
Hypothalamus	ENSBTAG00000006396	GPI	0.0471368	0.538474	0.0399262	0.471994
Hypothalamus	ENSBTAG00000022120	FGB	0.155108	0.687848	0.0462783	0.7736
Hypothalamus	ENSBTAG00000001638	FGA	1.12957	0.146301	0.551681	4.46259e-08
Hypothalamus	ENSBTAG00000010957	LHPP	-0.02962	0.784001	1.52679	#N/A
Hypothalamus	ENSBTAG00000004258	EEF2	-0.00522677	0.866341	0.110344	0.00110198
Hypothalamus	ENSBTAG00000033335	.	-0.017415	0.992269	-0.109176	0.269456
Hypothalamus	ENSBTAG00000018278	ATP5O	0.0415218	0.475726	-0.017393	0.66495
Hypothalamus	ENSBTAG00000016696	NCDN	-0.23491	0.172819	-0.098383	0.130424
Hypothalamus	ENSBTAG00000034693	SYT1	-0.423063	0.159512	-0.375985	0.00030425
Hypothalamus	ENSBTAG00000011150	PFN2	-0.0302384	0.724004	-0.0320033	0.418795
Hypothalamus	ENSBTAG00000021151	MYH10	-0.188605	0.213344	-0.0838842	0.335263
Hypothalamus	ENSBTAG00000037945	CASKIN1	-0.07007	0.626671	-0.344018	0.000109061
Hypothalamus	ENSBTAG00000020569	CACNA2D1	-0.177833	0.362391	-0.26539	0.253318
Hypothalamus	ENSBTAG00000009603	UQCRH	0.030335	0.664324	-0.0456706	0.248892
Hypothalamus	ENSBTAG00000005793	PEA15	0.14007	0.137166	0.374099	6.71358e-06
Hypothalamus	ENSBTAG00000014534	EEF1A1	0.09015	0.285434	-0.000299725	0.993935
Hypothalamus	ENSBTAG00000004887	DCTN1	-0.0528584	0.163075	-0.0971854	0.548346
Hypothalamus	ENSBTAG00000019852	PDHA1	8.345e-06	0.99988	-0.0841437	0.268988
Hypothalamus	ENSBTAG00000014827	UBQLN1	-0.0419766	0.541447	-1.1351	1.25711e-05
Hypothalamus	ENSBTAG00000017733	CA2	-0.00750835	0.970634	0.625948	3.86055e-14
Hypothalamus	ENSBTAG00000019822	TPPP3	0.191258	0.188368	0.0395395	0.799178
Hypothalamus	ENSBTAG00000009842	CRYM	-0.545327	0.199869	-0.153693	0.126214
Hypothalamus	ENSBTAG00000008032	ACTR3C	0.0545201	0.487692	0.863751	0.00206531
Hypothalamus	ENSBTAG00000014161	ARMC10	-0.0098117	0.899993	-0.00349898	0.977393
Hypothalamus	ENSBTAG00000045895	NFASC	-0.152152	0.1638	-0.136992	0.000639827
Hypothalamus	ENSBTAG00000003191	FSCN1	0.0782384	0.377001	-0.131419	0.514654
Hypothalamus	ENSBTAG00000016096	SYP	-0.0154866	0.900424	-0.398965	0.000129176
Hypothalamus	ENSBTAG00000009580	SH3BGRL3	0.048185	0.667473	0.0528104	0.42577
Hypothalamus	ENSBTAG00000002349	STX1B	-0.140227	0.499429	-0.0599276	0.18398
Hypothalamus	ENSBTAG00000007273	TF	0.144237	0.316084	0.245646	0.0236643
Hypothalamus	ENSBTAG00000019214	USP14	-0.08418	0.319546	0.418625	0.0614831
Hypothalamus	ENSBTAG00000016516	CYB5R3	0.05211	0.490019	-0.175219	0.000348752
Hypothalamus	ENSBTAG00000011075	PROSC	-0.102228	0.434654	0.0129385	0.9638
Hypothalamus	ENSBTAG00000045887	DMTN	-0.13663	0.293784	0.0986274	0.754591
Hypothalamus	ENSBTAG00000004531	CCT4	0.00486167	0.95098	-0.21053	0.0322426
Hypothalamus	ENSBTAG00000018576	DPYSL5	-0.0219166	0.83357	0.250876	0.00557021
Hypothalamus	ENSBTAG00000003983	TOM1L2	-0.14353	0.0834308	0.408991	0.351444
Hypothalamus	ENSBTAG00000014583	CALM	-0.132862	0.326207	-0.0663993	0.107865
Hypothalamus	ENSBTAG00000010193	RAB7A	0.0688482	0.397968	-0.0561693	0.183615
Hypothalamus	ENSBTAG00000013527	PGD	0.0758583	0.309741	0.0353577	0.626437
Hypothalamus	ENSBTAG00000010626	SH3GLB2	-0.0849833	0.323049	0.383773	0.0453228
Hypothalamus	ENSBTAG00000009246	DPY30	0.08294	0.267861	0.652432	0.00357573
Hypothalamus	ENSBTAG00000001305	ATP2B2	-0.21806	0.183887	0.118139	0.0161591
Hypothalamus	ENSBTAG00000019096	UQCRC1	0.0260898	0.585259	-0.16136	3.11784e-06
Hypothalamus	ENSBTAG00000011480	PITPNA	0.0204667	0.793846	0.0734913	0.522758
Hypothalamus	ENSBTAG00000001262	IRGQ	0.00910668	0.919183	0.284316	0.0278323
Hypothalamus	ENSBTAG00000046319	NDUFA7	0.0264533	0.783029	-0.093121	0.379866
Hypothalamus	ENSBTAG00000007812	NDUFA13	-0.0262632	0.723972	0.0472884	0.771814
Hypothalamus	ENSBTAG00000048107	CANX	0.0286499	0.305863	0.0516184	0.538779
Hypothalamus	ENSBTAG00000007106	ES1	0.0280099	0.715654	-0.107381	0.152878
Hypothalamus	ENSBTAG00000006756	.	-0.0257451	0.671006	0.598802	4.80966e-05
Hypothalamus	ENSBTAG00000021685	EEF1A2	-0.00218336	0.98763	0.538529	3.37906e-06
Hypothalamus	ENSBTAG00000012125	GDI1	0.0289901	0.682054	-0.204359	4.84646e-06
Hypothalamus	ENSBTAG00000007172	GOT2	0.101443	0.322867	-0.214489	4.37354e-09
Hypothalamus	ENSBTAG00000047186	NME2	-0.03725	0.661583	0.759307	#N/A
Hypothalamus	ENSBTAG00000012697	PGAM1	0.021355	0.779516	-0.0860347	0.00143678
Hypothalamus	ENSBTAG00000021781	MTFR1L	0.000284982	0.996264	0.685893	0.0593313
Hypothalamus	ENSBTAG00000007588	ERLIN1	-0.07249	0.202788	0.379743	0.0277406
Hypothalamus	ENSBTAG00000006665	ERP29	-0.00137663	0.980409	-0.0948548	0.0435037
Hypothalamus	ENSBTAG00000046886	TUBB2B	-0.203252	0.0245505	-0.232903	2.48263e-13
Hypothalamus	ENSBTAG00000022461	SEPTIN10	0.09927	0.316505	-0.172175	0.064632
Hypothalamus	ENSBTAG00000001754	AHCYL2	-0.129227	0.457367	-0.00976902	0.94078
Hypothalamus	ENSBTAG00000021944	C10H14ORF166	-0.00777006	0.91369	0.166347	0.216199
Hypothalamus	ENSBTAG00000018972	GARS	0.00559831	0.936881	0.294274	0.0389863
Hypothalamus	ENSBTAG00000015278	ARPC5L	-0.0359933	0.731753	-0.0392585	0.466197
Hypothalamus	ENSBTAG00000014223	RAN	0.0327816	0.559597	-0.0557039	0.119303
Hypothalamus	ENSBTAG00000002829	TCP1	0.0444868	0.387744	-0.102338	0.324457
Hypothalamus	ENSBTAG00000014470	ALDH1L1	0.0466733	0.85099	0.575315	0.0905902
Hypothalamus	ENSBTAG00000013152	NIPSNAP1	-0.0213949	0.754737	-0.381312	0.000224425
Hypothalamus	ENSBTAG00000006995	SPTBN1	-0.202165	0.0759508	-0.125854	5.85531e-08
Hypothalamus	ENSBTAG00000017222	CTNND2	-0.0220567	0.82118	-0.0673211	0.272197
Hypothalamus	ENSBTAG00000018646	ATP6V1B2	-0.00388658	0.961418	-0.0403991	0.281754
Hypothalamus	ENSBTAG00000005694	TMED10	0.06909	0.258151	0.0132311	0.944883
Hypothalamus	ENSBTAG00000013162	HSPA8	-0.0235499	0.81196	-0.1286	1.37903e-08
Hypothalamus	ENSBTAG00000005989	LAP3	0.08498	0.287275	-0.11826	0.0508471
Hypothalamus	ENSBTAG00000006202	ST13	0.14548	0.032821	-0.0330211	0.367796
Hypothalamus	ENSBTAG00000002858	ACBD7	0.130297	0.324503	-0.20667	0.00151391
Hypothalamus	ENSBTAG00000009084	ATG3	0.0730167	0.132856	-0.866112	0.00551785
Hypothalamus	ENSBTAG00000019603	LDHB	-0.0241618	0.717065	0.0161209	0.305981
Hypothalamus	ENSBTAG00000013343	FTL	0.118612	0.450045	-0.0268152	0.9638
Hypothalamus	ENSBTAG00000017779	HSD17B10	0.106805	0.321778	0.151017	0.0258401
Hypothalamus	ENSBTAG00000010181	GRPEL1	0.0211966	0.630645	0.275961	0.0122701
Hypothalamus	ENSBTAG00000012957	SERBP1	0.0485884	0.412939	0.143098	0.582997
Hypothalamus	ENSBTAG00000021776	NDUFV1	-0.00560335	0.950609	-0.000157884	#N/A
Hypothalamus	ENSBTAG00000004599	TAGLN3	-0.0828984	0.580429	0.345463	0.0046128
Hypothalamus	ENSBTAG00000019274	ATIC	0.00599337	0.920016	-0.16783	0.00030425
Hypothalamus	ENSBTAG00000017852	ALDH9A1	0.155513	0.0923352	-0.535058	4.84646e-06
Hypothalamus	ENSBTAG00000012497	KHDRBS1	0.0609816	0.174151	0.956471	0.00369278
Hypothalamus	ENSBTAG00000008985	PCBP1	0.104607	0.0874312	-0.0653553	0.259796
Hypothalamus	ENSBTAG00000000990	PSMA2	0.04157	0.438788	0.173736	0.647112
Hypothalamus	ENSBTAG00000001764	NCAN	0.115963	0.308658	0.299429	0.017045
Hypothalamus	ENSBTAG00000020801	FAM49B	-0.0673366	0.360435	0.0792574	0.492418
Hypothalamus	ENSBTAG00000002423	PSMD12	-0.03017	0.613642	0.341407	0.058674
Hypothalamus	ENSBTAG00000000359	EIF3J	0.119373	0.0411003	0.845295	9.95333e-08
Hypothalamus	ENSBTAG00000020108	LETM1	-0.08609	0.179465	-0.0377129	0.67788
Hypothalamus	ENSBTAG00000008881	PURA	0.02785	0.786596	-0.0273103	0.758769
Hypothalamus	ENSBTAG00000003891	VAMP2	-0.079675	0.570458	-0.0956335	0.02868
Hypothalamus	ENSBTAG00000016783	PGLS	-0.0101133	0.911822	0.477457	3.66623e-11
Hypothalamus	ENSBTAG00000019160	GLOD4	-0.034125	0.689448	-0.0343493	0.576685
Hypothalamus	ENSBTAG00000005664	YWHAE	0.0250486	0.568464	0.382651	1.84991e-07
Hypothalamus	ENSBTAG00000021227	ATP5H	0.060627	0.291678	0.131185	0.00206531
Hypothalamus	ENSBTAG00000015683	HSPA4	0.0177383	0.827604	0.0910757	0.303219
Hypothalamus	ENSBTAG00000018650	HEPACAM	0.107523	0.353245	0.432975	0.000313328
Hypothalamus	ENSBTAG00000013779	HSPA12A	-0.296887	0.275288	-0.01868	0.81458
Hypothalamus	ENSBTAG00000005158	NAPG	-0.106853	0.229088	0.117946	0.0425369
Hypothalamus	ENSBTAG00000020260	SYN2	-0.369812	0.136107	0.0735655	0.158947
Hypothalamus	ENSBTAG00000003634	CISD1	0.00188164	0.976567	-0.0269852	0.819724
Hypothalamus	ENSBTAG00000046493	PDCD6	0.0570284	0.397428	0.734159	0.000691857
Hypothalamus	ENSBTAG00000023730	TUBB3	-0.119487	0.420101	-0.142763	0.00718359
Hypothalamus	ENSBTAG00000022890	MBP	0.216127	0.230307	0.0882013	0.178645
Hypothalamus	ENSBTAG00000013930	ATP5C1	0.0533483	0.313535	0.0864733	0.0905902
Hypothalamus	ENSBTAG00000013761	STMN1	0.0591749	0.245667	-0.0419125	0.233281
Hypothalamus	ENSBTAG00000038748	HBB	-0.159345	0.657391	0.795953	4.48557e-06
Hypothalamus	ENSBTAG00000010959	HINT1	-0.0221817	0.788199	0.214699	0.00440195
Hypothalamus	ENSBTAG00000011593	QKI	0.08501	0.365525	0.0414676	0.759336
Hypothalamus	ENSBTAG00000030209	ARHGDIA	-0.00010832	0.998657	-0.0581688	0.295572
Hypothalamus	ENSBTAG00000017196	PDIA3	0.170618	0.142659	-0.0263263	0.546831
Hypothalamus	ENSBTAG00000048049	.	-1.44665	0.221558	0.173516	0.590524
Hypothalamus	ENSBTAG00000021688	FH	0.0326617	0.531053	0.257411	3.28065e-05
Hypothalamus	ENSBTAG00000032774	C28H10ORF116	0.21183	0.268427	0.0135889	0.913113
Hypothalamus	ENSBTAG00000008743	ALDH2	0.101535	0.431787	0.116446	0.381488
Hypothalamus	ENSBTAG00000014205	PRKAR2A	-0.0129833	0.862818	0.148548	0.187437
Hypothalamus	ENSBTAG00000046019	SDHA	-0.0687033	0.415121	0.597386	2.4462e-09
Hypothalamus	ENSBTAG00000016336	MGEA5	-0.0198501	0.73982	-0.10684	0.536757
Hypothalamus	ENSBTAG00000021569	DDB1	-0.06678	0.206042	0.695017	0.0411242
Hypothalamus	ENSBTAG00000017512	MAPT	-0.121587	0.150626	-0.218526	0.00362264
Hypothalamus	ENSBTAG00000006495	GNB2	-0.0123049	0.82083	-0.968237	0.000567904
Hypothalamus	ENSBTAG00000000575	TNC	0.0310017	0.879759	-0.118372	0.272197
Hypothalamus	ENSBTAG00000008504	SYNGR3	-0.205235	0.265865	-0.771469	5.99555e-06
Hypothalamus	ENSBTAG00000006586	KPNB1	-0.00245498	0.961703	0.0975337	0.0920437
Hypothalamus	ENSBTAG00000015327	SPTAN1	-0.130765	0.0298387	-0.116957	0.00391562
Hypothalamus	ENSBTAG00000021902	ALDH5A1	0.078485	0.563057	-0.066327	0.378405
Hypothalamus	ENSBTAG00000015839	MAP4	0.129132	0.239278	-0.0697121	0.289424
Hypothalamus	ENSBTAG00000031669	CTNNA2	0.0866351	0.417752	-0.010223	0.929105
Hypothalamus	ENSBTAG00000015731	TXNL1	0.00792511	0.903544	-0.26887	1.63612e-06
Hypothalamus	ENSBTAG00000013631	GLUL	0.115403	0.378608	0.0965392	0.00676444
Hypothalamus	ENSBTAG00000001489	TUBA1A	-0.0038232	0.953522	0.401192	0.00279298
Hypothalamus	ENSBTAG00000023218	UBE2V2	-0.04141	0.678834	0.246332	0.00110198
Hypothalamus	ENSBTAG00000019023	NANS	0.140475	0.200217	0.176648	0.00643097
Hypothalamus	ENSBTAG00000021588	SCG2	0.116532	0.654308	-0.165092	0.125277
Hypothalamus	ENSBTAG00000016924	CAP2	-0.258637	0.303642	-0.0908878	0.0493432
Hypothalamus	ENSBTAG00000018137	A2M	0.0947567	0.771448	0.568027	2.47965e-07
Hypothalamus	ENSBTAG00000004788	SDR39U1	0.0371933	0.622638	0.487978	0.042579
Hypothalamus	ENSBTAG00000012962	SARS	-0.034185	0.622507	-0.0345513	0.38498
Hypothalamus	ENSBTAG00000019514	OPA1	-0.104468	0.392011	0.493193	0.0173701
Hypothalamus	ENSBTAG00000012927	ALDOA	0.023185	0.78565	-0.156942	0.00602235
Pituitary	ENSBTAG00000009735	A1BG	-0.0356867	0.969627	0.311791	0
Pituitary	ENSBTAG00000018137	A2M	-0.179743	0.305504	-0.0021053	0.989134
Pituitary	ENSBTAG00000010339	ABHD11	0.0270933	0.703246	-0.127798	0.622509
Pituitary	ENSBTAG00000037377	ABHD14B	-0.01512	0.853056	0.520587	0.000911923
Pituitary	ENSBTAG00000018283	ACAA1	0.00234671	0.96788	-0.00914955	0.972245
Pituitary	ENSBTAG00000002863	ACAA2	-0.0248383	0.683473	-0.29984	0.0758304
Pituitary	ENSBTAG00000003072	ACADVL	-0.123938	0.414952	-1.01854	0.000302148
Pituitary	ENSBTAG00000012885	ACAT1	-0.0650716	0.596911	0.0161167	0.827782
Pituitary	ENSBTAG00000000555	ACO1	-0.0612183	0.211784	-0.110812	0.458119
Pituitary	ENSBTAG00000006429	ACO2	0.03178	0.575246	-0.0115058	0.898324
Pituitary	ENSBTAG00000014614	ACTA2	-0.389063	0.094785	-0.253915	2.69599e-06
Pituitary	ENSBTAG00000006189	ACTG1	-0.10404	0.493574	-0.0367799	0.556409
Pituitary	ENSBTAG00000011215	ACTN4	-0.0389866	0.649423	-0.308375	0.0131234
Pituitary	ENSBTAG00000048041	ACTR1B	-0.0567167	0.489775	-0.356847	0.0197849
Pituitary	ENSBTAG00000009761	ACTR2	-0.01419	0.798185	0.185916	1.16943e-06
Pituitary	ENSBTAG00000016007	ADH5	-0.043835	0.735436	-0.647172	0.00147126
Pituitary	ENSBTAG00000017085	AGA	0.00392337	0.976442	0.370184	0.139702
Pituitary	ENSBTAG00000017294	AGP	1.86227	0.234088	0.500177	9.96726e-07
Pituitary	ENSBTAG00000013191	AGRN	0.0258016	0.826291	-0.201155	4.86944e-05
Pituitary	ENSBTAG00000018101	AHCY	-0.0638768	0.246816	-0.00846665	0.923538
Pituitary	ENSBTAG00000013468	AHNAK	-0.072715	0.653375	-0.0638141	0.242811
Pituitary	ENSBTAG00000000522	AHSG	-0.30573	0.209397	0.729219	0.000959627
Pituitary	ENSBTAG00000006305	AK1	-0.0164117	0.847969	-0.126372	0.188867
Pituitary	ENSBTAG00000017605	AK2	-0.00448841	0.948998	-0.597522	0.000939222
Pituitary	ENSBTAG00000000497	AKR1A1	-0.0363684	0.607268	-0.0115868	0.843074
Pituitary	ENSBTAG00000009902	AKR1B1	-0.105563	0.56241	-0.18894	0.0453891
Pituitary	ENSBTAG00000000251	ALAD	-0.0636484	0.594096	0.624475	0.191033
Pituitary	ENSBTAG00000017121	ALB	0.0477433	0.88786	0.215921	0.000186567
Pituitary	ENSBTAG00000008103	ALDH1A1	-0.00742666	0.962444	-0.145864	0.0103726
Pituitary	ENSBTAG00000010119	ALDH1A2	0.00147994	0.993104	0.0528291	0.935889
Pituitary	ENSBTAG00000008743	ALDH2	0.0252817	0.794937	0.0790379	0.271862
Pituitary	ENSBTAG00000009646	ALDH7A1	-0.0270283	0.698836	0.0385468	0.764905
Pituitary	ENSBTAG00000017852	ALDH9A1	-0.0350633	0.847943	0.0486056	0.912056
Pituitary	ENSBTAG00000012927	ALDOA	-0.0309601	0.629317	0.0091692	0.912056
Pituitary	ENSBTAG00000013099	ALDOC	0.06273	0.319835	0.483281	1.85236e-05
Pituitary	ENSBTAG00000015676	AMBP	0.0599666	0.955078	0.30606	0.012771
Pituitary	ENSBTAG00000009615	ANXA2	-0.0763701	0.409303	0.106695	0.0165042
Pituitary	ENSBTAG00000021746	ANXA5	-0.0522051	0.605023	-0.0824987	0.0969866
Pituitary	ENSBTAG00000014809	ANXA6	0.00592001	0.934088	0.0066511	0.878696
Pituitary	ENSBTAG00000009725	AOX1	-0.117927	0.439861	-0.0538301	0.843573
Pituitary	ENSBTAG00000019180	AP2A1	0.0369633	0.645576	0.179485	0.0336678
Pituitary	ENSBTAG00000020106	AP2M1	-0.0416216	0.0992226	-0.220993	0.311975
Pituitary	ENSBTAG00000009034	AP3D1	0.025275	0.618209	-0.303581	0.0966249
Pituitary	ENSBTAG00000004278	APMAP	-0.0225817	0.788185	-0.321794	0.00574153
Pituitary	ENSBTAG00000002258	APOA1	-0.21826	0.493694	0.678754	0
Pituitary	ENSBTAG00000009212	APOA2	-0.0101317	0.734471	0.356076	2.585e-06
Pituitary	ENSBTAG00000019770	APOA4	0.191198	0.340472	0.285838	0.10472
Pituitary	ENSBTAG00000000639	APRT	-0.04833	0.636126	-0.0610043	0.580773
Pituitary	ENSBTAG00000030209	ARHGDIA	-0.04958	0.514966	0.0886378	0.311975
Pituitary	ENSBTAG00000021506	ARL6IP5	-0.0146934	0.824065	0.336252	0.000526905
Pituitary	ENSBTAG00000014161	ARMC10	-0.00731002	0.926861	-0.0241194	0.813625
Pituitary	ENSBTAG00000005345	ARPC3	-0.0563699	0.364139	0.007919	0.791973
Pituitary	ENSBTAG00000007964	ARPC4	-0.0564367	0.432899	0.164303	0.0681171
Pituitary	ENSBTAG00000016053	ARSA	0.01264	0.890704	0.061518	0.749099
Pituitary	ENSBTAG00000011847	ASPN	-0.108488	0.676597	0.351696	0.00373965
Pituitary	ENSBTAG00000019274	ATIC	-0.0286049	0.709228	-0.0310241	0.813625
Pituitary	ENSBTAG00000008340	ATOX1	-0.028355	0.809281	0.113084	0.0980392
Pituitary	ENSBTAG00000001246	ATP1A1	-0.0686816	0.622678	0.0633262	0.381005
Pituitary	ENSBTAG00000002688	ATP1B1	0.00204992	0.971143	0.122468	0.272544
Pituitary	ENSBTAG00000002507	ATP5A1	-0.0363215	0.524449	0.0014915	0.961793
Pituitary	ENSBTAG00000013315	ATP5B	-0.0234052	0.628396	0.050595	0.0739049
Pituitary	ENSBTAG00000013930	ATP5C1	-0.00176501	0.971615	-0.0292332	0.577093
Pituitary	ENSBTAG00000000550	ATP5D	-0.0460484	0.615468	0.0524203	0.311177
Pituitary	ENSBTAG00000021227	ATP5H	-0.059165	0.421183	-0.0268982	0.744599
Pituitary	ENSBTAG00000017496	ATP5I	-0.0206632	0.812165	0.0528008	0.422289
Pituitary	ENSBTAG00000000605	ATP5J	-0.0721217	0.380653	0.139736	0.286885
Pituitary	ENSBTAG00000002094	ATP5J2	-0.0330584	0.657306	0.106701	0.323442
Pituitary	ENSBTAG00000018278	ATP5O	-0.0523383	0.504474	-0.0333321	0.454718
Pituitary	ENSBTAG00000002703	ATP6V1A	-0.06202	0.41363	0.118705	0.225405
Pituitary	ENSBTAG00000018646	ATP6V1B2	0.04206	0.406929	0.170214	0.0130547
Pituitary	ENSBTAG00000016309	ATP6V1D	0.00645832	0.928336	0.0140187	0.970857
Pituitary	ENSBTAG00000014238	ATP6V1E1	-0.0174634	0.639941	0.00842022	0.843074
Pituitary	ENSBTAG00000003450	ATP6V1H	0.000823337	0.983514	0.30991	0.00057148
Pituitary	ENSBTAG00000008027	AVP	-1.42623	0.164622	1.35864	0
Pituitary	ENSBTAG00000031875	BANF1	-0.0202084	0.841535	-0.364608	0.00841877
Pituitary	ENSBTAG00000005250	BGN	-0.211073	0.109027	0.295671	2.42588e-07
Pituitary	ENSBTAG00000019177	BIN1	0.0159466	0.850462	-0.479896	0.326325
Pituitary	ENSBTAG00000010508	BLVRB	-0.048035	0.613645	0.224673	0.00277703
Pituitary	ENSBTAG00000003550	C11orf54	-0.0581517	0.60619	-0.331737	0.32896
Pituitary	ENSBTAG00000017280	C3	-0.334295	0.0883746	0.4807	0
Pituitary	ENSBTAG00000016149	C9	-0.0101299	0.734516	0.10543	0.364009
Pituitary	ENSBTAG00000017733	CA2	-0.304988	0.262124	0.550992	1.95241e-07
Pituitary	ENSBTAG00000025644	CALM	-0.0636533	0.243492	0.0573926	0.211353
Pituitary	ENSBTAG00000032705	CALM	-0.0517916	0.627531	0.0573926	0.211353
Pituitary	ENSBTAG00000014583	CALM	-0.0164951	0.8512	0.0573926	0.211353
Pituitary	ENSBTAG00000015114	CALR	-0.0280488	0.826794	-0.227897	0.0211105
Pituitary	ENSBTAG00000048107	CANX	-0.0405799	0.436966	-0.113759	0.107047
Pituitary	ENSBTAG00000013363	CAP1	-0.0328933	0.425905	0.0638411	0.561136
Pituitary	ENSBTAG00000014872	CAPNS1	-0.08485	0.0946514	-0.853221	0.00467139
Pituitary	ENSBTAG00000004072	CAPZA2	-0.02752	0.70972	0.145013	0.208008
Pituitary	ENSBTAG00000000829	CARKL	0.146698	0.436979	0.274014	0.467021
Pituitary	ENSBTAG00000000874	CAST	-0.0248083	0.875579	-0.287473	1.89326e-05
Pituitary	ENSBTAG00000002949	CBX1	-0.0451517	0.500511	-0.261882	0.00136783
Pituitary	ENSBTAG00000005469	CCAR2	-0.02532	0.748706	-0.226812	0.0332181
Pituitary	ENSBTAG00000011834	CCDC47	-0.0470083	0.459547	-0.552132	0.0160103
Pituitary	ENSBTAG00000019156	CCT2	-0.0266433	0.695171	-0.230332	0.0256931
Pituitary	ENSBTAG00000006370	CCT3	-0.00398493	0.955564	-0.0633608	0.285796
Pituitary	ENSBTAG00000004531	CCT4	-0.0411967	0.64707	-0.223092	0.0450034
Pituitary	ENSBTAG00000017889	CCT5	-0.036375	0.459719	-0.112375	0.496422
Pituitary	ENSBTAG00000008184	CCT6A	-0.0204133	0.752781	-0.176358	0.0987998
Pituitary	ENSBTAG00000014233	CCT8	-0.10779	0.121761	0.133253	0.272544
Pituitary	ENSBTAG00000011699	CDC37	-0.0235533	0.753461	-0.0534919	0.773976
Pituitary	ENSBTAG00000001700	CDC42	-0.0948967	0.120233	-0.0614422	0.547436
Pituitary	ENSBTAG00000007844	CETN2	0.0463916	0.395135	-0.430013	0.465189
Pituitary	ENSBTAG00000046158	CFB	-0.132495	0.396981	0.221239	0.00927831
Pituitary	ENSBTAG00000021455	CFL1	-0.103173	0.120034	0.0560173	0.323315
Pituitary	ENSBTAG00000009836	CHGA	0.312625	0.104331	-0.0569547	0.532373
Pituitary	ENSBTAG00000011782	CHGB	-0.265798	0.0183553	-0.65259	0
Pituitary	ENSBTAG00000007480	CIRBP	0.0284717	0.889934	-0.110056	0.297784
Pituitary	ENSBTAG00000035998	CKB	-0.153043	0.453332	-0.140183	0.0671801
Pituitary	ENSBTAG00000007502	CKMT1	-0.108118	0.239417	-0.0494685	0.697344
Pituitary	ENSBTAG00000016708	CLTC	-0.0197683	0.580503	0.0164682	0.825634
Pituitary	ENSBTAG00000005574	CLU	0.00519323	0.946333	0.170277	0.0063115
Pituitary	ENSBTAG00000019956	CMPK1	-0.00516669	0.949398	-0.162089	0.155994
Pituitary	ENSBTAG00000009841	CNDP2	-0.0129584	0.837467	0.101668	0.33293
Pituitary	ENSBTAG00000011207	CNN1	-0.3847	0.19088	-0.744585	1.62178e-11
Pituitary	ENSBTAG00000004374	CNPY2	-0.0385485	0.740328	-0.14204	0.280312
Pituitary	ENSBTAG00000020056	COL12A1	0.24515	0.302925	0.147673	0.144313
Pituitary	ENSBTAG00000013369	COL14A1	-0.257513	0.257965	0.236037	0.0140452
Pituitary	ENSBTAG00000023907	COL18A1	-0.051415	0.677225	-0.170256	0.0220076
Pituitary	ENSBTAG00000013103	COL1A1	-0.05521	0.875162	0.377518	3.15631e-10
Pituitary	ENSBTAG00000013472	COL1A2	-0.054145	0.764901	0.427484	0
Pituitary	ENSBTAG00000012849	COL4A1	-0.155033	0.298357	-0.130503	0.395278
Pituitary	ENSBTAG00000011802	COL6A1	-0.101498	0.36233	0.200347	2.63433e-07
Pituitary	ENSBTAG00000019269	COL6A2	-0.106515	0.369374	0.189776	3.47546e-10
Pituitary	ENSBTAG00000030190	COL6A3	0.0417717	0.81791	0.280445	0
Pituitary	ENSBTAG00000004333	COPA	-0.00688005	0.87967	-0.0858696	0.113671
Pituitary	ENSBTAG00000006950	COPS4	-0.0669717	0.356126	-0.654763	0.0163581
Pituitary	ENSBTAG00000016079	COX4I1	-0.00527668	0.948331	-0.0998926	0.000184392
Pituitary	ENSBTAG00000017267	COX5A	-0.104817	0.14161	0.160564	0.0791848
Pituitary	ENSBTAG00000018542	COX5B	-0.0132283	0.856799	0.224784	0.0783892
Pituitary	ENSBTAG00000016514	CPE	0.03171	0.656425	-0.0338256	0.399154
Pituitary	ENSBTAG00000006955	CPNE1	0.0372783	0.573033	0.151396	0.221765
Pituitary	ENSBTAG00000015263	CPSF7	-0.0236233	0.796683	-0.207378	0.345723
Pituitary	ENSBTAG00000045548	CRKL	-0.0540867	0.66779	0.458628	0.0140547
Pituitary	ENSBTAG00000009842	CRYM	-0.195775	0.560286	0.0713349	0.576809
Pituitary	ENSBTAG00000016057	CSRP1	-0.08085	0.53567	-0.521099	1.27361e-10
Pituitary	ENSBTAG00000000598	CST3	-0.09987	0.308977	-0.861336	2.39463e-06
Pituitary	ENSBTAG00000014182	CTNNA1	-0.0143332	0.795432	-0.0464859	0.784039
Pituitary	ENSBTAG00000002411	CTNND1	0.00936502	0.907779	-0.22394	0.400726
Pituitary	ENSBTAG00000001635	CUTA	-0.0107367	0.913896	0.065449	0.435156
Pituitary	ENSBTAG00000016516	CYB5R3	-0.00946832	0.92342	0.0589841	0.670487
Pituitary	ENSBTAG00000017547	DBNL	-0.0506917	0.291936	-0.748179	0.000384106
Pituitary	ENSBTAG00000003505	DCN	-0.08049	0.57465	0.464849	0
Pituitary	ENSBTAG00000004887	DCTN1	0.0711184	0.159928	-0.0144962	0.964162
Pituitary	ENSBTAG00000010624	DCTN2	-0.0117933	0.852288	-0.171637	0.000139621
Pituitary	ENSBTAG00000021569	DDB1	-0.00315829	0.950786	-0.823809	0.000309643
Pituitary	ENSBTAG00000022027	DDT	0.00939167	0.923466	0.299319	0.0014142
Pituitary	ENSBTAG00000009906	DDX1	-0.0495467	0.462451	-0.0388949	0.797952
Pituitary	ENSBTAG00000003530	DDX31	-0.02638	0.57355	-0.00966461	0.945498
Pituitary	ENSBTAG00000035907	DDX3X	-0.0431751	0.646673	-0.120553	0.412972
Pituitary	ENSBTAG00000009067	DDX6	0.00844504	0.890632	0.273278	0.0048895
Pituitary	ENSBTAG00000005353	DES	-0.17758	0.52392	-0.131071	0.328742
Pituitary	ENSBTAG00000013337	DHDH	0.0266149	0.847674	-0.902577	0.000618129
Pituitary	ENSBTAG00000019821	DHX9	-0.015075	0.862842	0.133078	0.299786
Pituitary	ENSBTAG00000013045	DKC1	-0.0709433	0.175114	0.0113178	0.964162
Pituitary	ENSBTAG00000012186	DKKL1	-0.326203	0.0862974	-0.408783	0.00740585
Pituitary	ENSBTAG00000001908	DLD	-0.0588917	0.42086	0.207271	0.207265
Pituitary	ENSBTAG00000011395	DNM1L	-0.014625	0.814587	0.042077	0.916807
Pituitary	ENSBTAG00000021514	DNPEP	-0.11201	0.230649	-1.58419	0.00479157
Pituitary	ENSBTAG00000009246	DPY30	-0.00882332	0.917938	-0.142691	0.19379
Pituitary	ENSBTAG00000018373	DPYSL2	0.07201	0.459378	0.133503	0.000154199
Pituitary	ENSBTAG00000010661	DPYSL3	-0.0309949	0.82798	0.131709	0.299913
Pituitary	ENSBTAG00000015434	DSTN	-0.0809333	0.219827	-0.323187	0.024354
Pituitary	ENSBTAG00000016598	DYNC1H1	0.085035	0.264516	-0.0361639	0.777325
Pituitary	ENSBTAG00000002646	DYNC1I2	-0.0537466	0.544319	-0.229204	0.178304
Pituitary	ENSBTAG00000014700	DYNC1LI1	-0.0094383	0.897905	-0.108636	0.408121
Pituitary	ENSBTAG00000000458	DYNC1LI2	0.0454383	0.404518	0.126336	0.234699
Pituitary	ENSBTAG00000006134	DYNLRB1	0.0034399	0.959979	-0.0588544	0.550455
Pituitary	ENSBTAG00000046034	EEF1A1	-0.114657	0.727532	-0.141707	0.00365245
Pituitary	ENSBTAG00000034185	EEF1A1	0.0216717	0.920971	-0.141707	0.00365245
Pituitary	ENSBTAG00000014534	EEF1A1	0.00620033	0.960263	-0.141707	0.00365245
Pituitary	ENSBTAG00000021685	EEF1A2	0.0737733	0.413337	-0.085098	0.255176
Pituitary	ENSBTAG00000014643	EEF1D	-0.0676283	0.303437	0.101556	0.275516
Pituitary	ENSBTAG00000011843	EEF1G	-0.0134832	0.899484	0.350538	0.35877
Pituitary	ENSBTAG00000004258	EEF2	0.00760841	0.915361	-0.0533673	0.399375
Pituitary	ENSBTAG00000021191	EHD2	-0.197338	0.328821	0.527265	0.197792
Pituitary	ENSBTAG00000009106	EIF2A	-0.0262734	0.715786	-0.0885001	0.871361
Pituitary	ENSBTAG00000002528	EIF3A	-0.0112683	0.778706	0.0305676	0.961793
Pituitary	ENSBTAG00000000359	EIF3J	-0.096135	0.315051	0.144573	0.494208
Pituitary	ENSBTAG00000014724	EIF4A2	-0.01355	0.898761	-0.114412	0.864374
Pituitary	ENSBTAG00000006883	EIF4B	-0.03375	0.621977	-0.668333	0.0425694
Pituitary	ENSBTAG00000002018	EIF5A	-0.0823651	0.191212	0.281026	0.0214745
Pituitary	ENSBTAG00000016185	ENAH	-0.000136693	0.999003	0.459038	0.167155
Pituitary	ENSBTAG00000011274	ENO2	-0.107165	0.365773	0.140528	0.00772104
Pituitary	ENSBTAG00000000140	EPHX1	-0.0454166	0.653215	0.124194	0.134571
Pituitary	ENSBTAG00000017831	ERLIN2	0.0959766	0.401363	0.265822	0.181642
Pituitary	ENSBTAG00000006665	ERP29	0.00484172	0.936654	-0.11596	0.0558414
Pituitary	ENSBTAG00000007106	ES1	0.005195	0.937388	0.0110083	0.866558
Pituitary	ENSBTAG00000012490	ETFA	-0.0821034	0.328157	-0.225234	0.00752536
Pituitary	ENSBTAG00000020449	ETFB	-0.064135	0.292943	0.0517031	0.868884
Pituitary	ENSBTAG00000010347	EZR	-0.0369817	0.708018	-0.177829	0.0384378
Pituitary	ENSBTAG00000033160	FAM114A1	0.0496716	0.609824	-0.0330124	0.870709
Pituitary	ENSBTAG00000021374	FARSA	-0.033205	0.688004	-0.0370706	0.515589
Pituitary	ENSBTAG00000006393	FECH	-0.20057	0.117098	0.0683211	0.808101
Pituitary	ENSBTAG00000001638	FGA	0.0670433	0.941983	0.891998	0
Pituitary	ENSBTAG00000022120	FGB	-1.05584	0.369443	0.953159	0
Pituitary	ENSBTAG00000005198	FGF1	0.269313	0.0868414	-0.506372	0.182197
Pituitary	ENSBTAG00000006745	FGG	0.761527	0.511996	0.774815	1.20608e-06
Pituitary	ENSBTAG00000021688	FH	0.0275117	0.710994	-0.0854289	0.221765
Pituitary	ENSBTAG00000015828	FKBP11	0.02619	0.865596	0.115315	0.148891
Pituitary	ENSBTAG00000013606	FKBP2	-0.0261667	0.782456	-0.0489797	0.787228
Pituitary	ENSBTAG00000002610	FKBP3	-0.0525333	0.470453	-0.585913	4.26204e-06
Pituitary	ENSBTAG00000016264	FKBP8	-0.0342983	0.708023	-0.165199	0.588071
Pituitary	ENSBTAG00000011190	FLNA	-0.160182	0.210463	-0.433278	5.18227e-09
Pituitary	ENSBTAG00000022004	FLNB	-0.0162116	0.883602	-0.145952	0.516063
Pituitary	ENSBTAG00000014912	FMOD	-0.1292	0.607504	0.206915	0.207265
Pituitary	ENSBTAG00000012552	FMR1	0.063355	0.706256	-0.102988	0.625984
Pituitary	ENSBTAG00000017032	FREM2	0.155107	0.561645	-0.0987711	0.350044
Pituitary	ENSBTAG00000008926	FUBP1	9.66183e-05	0.999066	0.0288869	0.843074
Pituitary	ENSBTAG00000005757	FUS	-0.021435	0.86382	-1.02661	0.124092
Pituitary	ENSBTAG00000005002	GALE	0.00285331	0.979496	0.287128	0.488987
Pituitary	ENSBTAG00000016956	GANAB	0.0315617	0.37597	0.0320154	0.964631
Pituitary	ENSBTAG00000014731	GAPDH	-0.0733835	0.200415	0.00378971	0.936715
Pituitary	ENSBTAG00000014841	GBA	0.0268333	0.765354	-0.154004	0.310393
Pituitary	ENSBTAG00000036262	GBE1	0.135713	0.12442	-0.795881	0.0266207
Pituitary	ENSBTAG00000012125	GDI1	-0.0172782	0.730933	-0.0258792	0.768615
Pituitary	ENSBTAG00000005316	GDI2	-0.0431368	0.299658	0.0891237	0.516063
Pituitary	ENSBTAG00000013534	GFAP	0.599993	0.180699	-0.214038	0.340472
Pituitary	ENSBTAG00000019160	GLOD4	-0.0319433	0.597389	0.304085	0.051766
Pituitary	ENSBTAG00000020645	GNAI2	-0.0295233	0.534929	-0.0609869	0.581637
Pituitary	ENSBTAG00000003794	GNAO1	-0.100833	0.4527	0.0851301	0.364009
Pituitary	ENSBTAG00000013218	GORASP2	-0.04524	0.234944	0.0506238	0.88073
Pituitary	ENSBTAG00000004961	GOSR1	-7.502e-05	0.999392	0.194603	0.695817
Pituitary	ENSBTAG00000011960	GOT1	-0.174287	0.141155	0.0169573	0.901601
Pituitary	ENSBTAG00000007172	GOT2	-0.0592185	0.103509	0.0908275	0.229685
Pituitary	ENSBTAG00000009770	GPD2	-0.0766333	0.66222	-0.0506932	0.740772
Pituitary	ENSBTAG00000006396	GPI	0.0220066	0.718464	0.151148	0.0699362
Pituitary	ENSBTAG00000043553	GPX3	-0.265895	0.295128	-0.190685	0.278523
Pituitary	ENSBTAG00000010181	GRPEL1	-0.0171183	0.717649	0.139957	0.015978
Pituitary	ENSBTAG00000019915	GSN	-0.248472	0.149744	0.193289	0.00803294
Pituitary	ENSBTAG00000031788	GSTM1	-0.424913	0.24674	-0.0789239	0.143047
Pituitary	ENSBTAG00000017765	GSTM1	-0.151855	0.300906	-0.0789239	0.143047
Pituitary	ENSBTAG00000003548	GSTP1	-0.0693783	0.405964	-0.0718447	0.119267
Pituitary	ENSBTAG00000002706	GSTZ1	0.0707	0.689553	-0.0703718	0.755102
Pituitary	ENSBTAG00000038439	H1F0	0.07126	0.65759	-0.158818	0.000206875
Pituitary	ENSBTAG00000040116	H1FX	-0.0291717	0.871146	0.0372261	0.694429
Pituitary	ENSBTAG00000038047	H2AFX	-0.0462883	0.74949	0.00143139	0.990012
Pituitary	ENSBTAG00000016105	H2AFY	-0.0574333	0.406011	-0.0392209	0.244744
Pituitary	ENSBTAG00000004428	H2AFZ	-0.0616666	0.373808	-0.346329	0.000100884
Pituitary	ENSBTAG00000002049	HADH	-0.0101933	0.912184	0.0159139	0.797952
Pituitary	ENSBTAG00000015038	HADHA	-0.01902	0.805583	-0.0370317	0.651423
Pituitary	ENSBTAG00000010083	HADHB	-0.030545	0.820656	-0.216227	0.337254
Pituitary	ENSBTAG00000019998	HAGH	-0.0247483	0.799743	0.263956	0.0197849
Pituitary	ENSBTAG00000038748	HBB	1.18245	0.293699	0.451952	0
Pituitary	ENSBTAG00000039793	HDGF	-0.027765	0.75497	0.121715	0.625984
Pituitary	ENSBTAG00000004315	HDLBP	0.000288325	0.997323	-0.494721	0.0989864
Pituitary	ENSBTAG00000001036	HIBADH	-0.0413833	0.595163	-0.0619541	0.532373
Pituitary	ENSBTAG00000010959	HINT1	-0.01716	0.741895	-0.103829	0.266392
Pituitary	ENSBTAG00000011444	HINT2	0.0322034	0.79728	0.000354276	0.993192
Pituitary	ENSBTAG00000047206	HIST1H1E	-1.0268	0.349101	-0.126804	0.000445084
Pituitary	ENSBTAG00000031774	HIST1H1E	-0.19755	0.483465	-0.126804	0.000445084
Pituitary	ENSBTAG00000033117	HIST1H1E	0.140617	0.725979	-0.126804	0.000445084
Pituitary	ENSBTAG00000032456	HIST2H2AC	0.67994	0.0185747	-0.338159	0.00277703
Pituitary	ENSBTAG00000046003	HIST2H2AC	0.301443	0.196462	-0.338159	0.00277703
Pituitary	ENSBTAG00000021832	HMGCL	-0.0795483	0.237031	0.151033	0.817536
Pituitary	ENSBTAG00000001553	HNRNPA1	-0.00190687	0.978067	-0.173371	0.00624501
Pituitary	ENSBTAG00000005726	HNRNPA2B1	-0.0632685	0.614135	-0.0827606	0.0695664
Pituitary	ENSBTAG00000021580	HNRNPA3	-0.0397583	0.551679	-0.0918515	0.0882277
Pituitary	ENSBTAG00000013627	HNRNPAB	-0.083695	0.230688	-0.0764537	0.547162
Pituitary	ENSBTAG00000021131	HNRNPK	-0.0496116	0.396555	-0.203239	1.41645e-05
Pituitary	ENSBTAG00000001055	HNRNPL	-0.0816368	0.188397	-0.164152	0.547436
Pituitary	ENSBTAG00000016578	HNRNPR	0.0201466	0.718777	-0.0837893	0.276358
Pituitary	ENSBTAG00000007606	HNRNPU	-0.0265466	0.761098	-0.0335329	0.826119
Pituitary	ENSBTAG00000011396	HNRPC	-0.0214534	0.798373	-0.226286	0.100205
Pituitary	ENSBTAG00000018656	HP1BP3	0.03229	0.736892	-0.0662405	0.276051
Pituitary	ENSBTAG00000003564	HPX	0.812537	0.507534	0.0508158	0.813625
Pituitary	ENSBTAG00000017779	HSD17B10	0.00731663	0.921681	-0.0208127	0.917382
Pituitary	ENSBTAG00000006270	HSP90AA1	0.0195916	0.872598	0.0607383	0.124282
Pituitary	ENSBTAG00000047699	HSP90AB1	-0.075565	0.107373	-0.102599	0.0646266
Pituitary	ENSBTAG00000003362	HSP90B1	0.0756185	0.785495	-0.0868476	0.232089
Pituitary	ENSBTAG00000012908	HSPA13	-0.00197836	0.979006	-0.142616	0.223697
Pituitary	ENSBTAG00000025441	HSPA1A	0.0929433	0.770411	-0.0429383	0.340472
Pituitary	ENSBTAG00000015683	HSPA4	-0.00186501	0.979307	-0.110368	0.375934
Pituitary	ENSBTAG00000013162	HSPA8	0.0167665	0.912261	-0.0522262	0.568589
Pituitary	ENSBTAG00000011419	HSPA9	-0.0708183	0.204231	0.0662071	0.319519
Pituitary	ENSBTAG00000011969	HSPB1	-0.00309332	0.987448	-0.113823	0.000601885
Pituitary	ENSBTAG00000012586	HSPD1	0.0126582	0.871822	-0.0688053	0.284625
Pituitary	ENSBTAG00000012589	HSPE1	-0.0815382	0.441434	-0.08324	0.0809376
Pituitary	ENSBTAG00000017122	HSPG2	-0.0706517	0.557809	-0.257612	0.0332181
Pituitary	ENSBTAG00000013419	HTATIP2	-0.026925	0.779704	-1.07864	5.57642e-05
Pituitary	ENSBTAG00000006122	HUWE1	0.0116784	0.909805	0.046944	0.745191
Pituitary	ENSBTAG00000010322	HYOU1	0.04432	0.832832	-0.047846	0.449754
Pituitary	ENSBTAG00000006227	IDH3A	-0.105888	0.0722076	0.122414	0.178304
Pituitary	ENSBTAG00000005596	IGFBP2	-0.614913	0.023936	-0.452444	0.000557021
Pituitary	ENSBTAG00000007062	IGFBP5	0.114658	0.517463	0.27087	0.594172
Pituitary	ENSBTAG00000046476	IGSF1	-0.0610601	0.305594	-0.564652	0
Pituitary	ENSBTAG00000040076	ILF3	-0.02325	0.721679	0.0627146	0.837568
Pituitary	ENSBTAG00000000696	ILK	-0.131367	0.00243281	0.0402305	0.568589
Pituitary	ENSBTAG00000003307	IMMT	-0.0594533	0.268305	-0.174807	0.00343633
Pituitary	ENSBTAG00000002717	INA	0.039925	0.463993	0.0481787	0.613291
Pituitary	ENSBTAG00000015910	ITGB1	-0.00775997	0.907611	-0.0311566	0.581912
Pituitary	ENSBTAG00000007843	ITIH1	-0.477923	0.323472	0.67413	0.000415003
Pituitary	ENSBTAG00000014075	ITIH2	0.0163667	0.964659	0.56524	2.48776e-08
Pituitary	ENSBTAG00000001414	KCTD12	-0.162047	0.28209	0.746535	4.68455e-05
Pituitary	ENSBTAG00000012497	KHDRBS1	-0.08481	0.387025	-0.221744	0.210599
Pituitary	ENSBTAG00000021018	KHSRP	0.028155	0.777672	-0.0126795	0.901601
Pituitary	ENSBTAG00000018125	KIF5C	0.0633967	0.501245	0.13987	0.58742
Pituitary	ENSBTAG00000006586	KPNB1	-0.0150033	0.714041	0.0122787	0.938894
Pituitary	ENSBTAG00000009778	KRAS	-0.101038	0.539666	-0.470013	0.0467356
Pituitary	ENSBTAG00000001517	KRT18	-0.340472	0.32056	0.174806	0.235118
Pituitary	ENSBTAG00000004905	KRT19	-0.079555	0.735729	0.0331647	0.843074
Pituitary	ENSBTAG00000000836	KRT8	-0.220247	0.385291	-0.0884635	0.464979
Pituitary	ENSBTAG00000017713	KTN1	-0.0945933	0.246004	-0.315044	0.0479771
Pituitary	ENSBTAG00000010229	LAMA2	-0.206632	0.0762042	0.0205865	0.92591
Pituitary	ENSBTAG00000008817	LAMA4	-0.09125	0.612122	0.196108	0.276358
Pituitary	ENSBTAG00000003061	LAMA5	0.109413	0.318405	-0.130453	0.175765
Pituitary	ENSBTAG00000011412	LAMB1	-0.318675	0.0323277	0.0425087	0.837568
Pituitary	ENSBTAG00000011966	LAMC1	0.0740284	0.613231	-0.0428078	0.769285
Pituitary	ENSBTAG00000022635	LAMC1	-0.053295	0.704881	-0.0428078	0.769285
Pituitary	ENSBTAG00000005989	LAP3	-0.0277433	0.786878	-0.434135	0.188867
Pituitary	ENSBTAG00000030587	LASP1	-0.0844299	0.283553	-0.0453104	0.527909
Pituitary	ENSBTAG00000007079	LCP1	-0.07682	0.523723	-0.150682	0.485598
Pituitary	ENSBTAG00000019603	LDHB	-0.155167	0.221048	0.00596693	0.970857
Pituitary	ENSBTAG00000038735	LHB	-0.138487	0.574763	-0.789237	1.78701e-11
Pituitary	ENSBTAG00000010957	LHPP	0.0515417	0.745849	0.0669859	0.58742
Pituitary	ENSBTAG00000006833	LMAN1	0.0404783	0.518469	0.0910504	0.547162
Pituitary	ENSBTAG00000017574	LMNA	-0.065645	0.724385	0.0420224	0.213843
Pituitary	ENSBTAG00000002882	LMNB1	0.0950583	0.422218	0.0238253	0.944189
Pituitary	ENSBTAG00000013624	LMNB2	0.00936166	0.936672	-0.00399702	0.970362
Pituitary	ENSBTAG00000031647	LRG1	0.0180434	0.950658	0.654042	7.41922e-05
Pituitary	ENSBTAG00000006072	LRRC59	-0.0421366	0.711836	0.0609435	0.472729
Pituitary	ENSBTAG00000001745	LUM	-0.0413783	0.860338	0.295062	4.93804e-12
Pituitary	ENSBTAG00000011625	LYPLA2	-0.0612667	0.400319	0.975639	0.097304
Pituitary	ENSBTAG00000047467	LYPLA2	0.016245	0.875726	0.975639	0.097304
Pituitary	ENSBTAG00000021024	MACF1	0.0653017	0.654226	-0.296261	0.613291
Pituitary	ENSBTAG00000001288	MAOB	0.189088	0.506035	0.484847	0.347365
Pituitary	ENSBTAG00000001961	MAP1B	0.0360583	0.852271	-0.0654148	0.472729
Pituitary	ENSBTAG00000015839	MAP4	-0.02276	0.785694	0.0804443	0.541817
Pituitary	ENSBTAG00000003908	MAPRE1	-0.07726	0.292218	-0.0985085	0.823099
Pituitary	ENSBTAG00000006835	MCAM	-0.1955	0.253195	-0.258499	0.291104
Pituitary	ENSBTAG00000019295	MDH1	-0.0233601	0.727153	0.177121	0.111754
Pituitary	ENSBTAG00000009462	MDH2	0.00287	0.969614	0.0019732	0.966817
Pituitary	ENSBTAG00000047855	MECP2	-0.0741783	0.57635	-0.169116	0.0966249
Pituitary	ENSBTAG00000026666	MGC137014	-0.507855	0.106996	0.399741	8.65974e-14
Pituitary	ENSBTAG00000018556	MGC137211	-0.01013	0.734514	0.305559	0.00102754
Pituitary	ENSBTAG00000007375	MIF	0.041	0.725782	0.136563	3.83516e-09
Pituitary	ENSBTAG00000005845	MPI	-0.0495217	0.665899	-0.0299017	0.928734
Pituitary	ENSBTAG00000009641	MTHFD1	0.0409883	0.540744	-0.0867224	0.532363
Pituitary	ENSBTAG00000030913	MX1	0.0786217	0.801008	-0.023027	0.966817
Pituitary	ENSBTAG00000007430	MYBBP1A	-0.0499117	0.58032	-0.23878	0.17439
Pituitary	ENSBTAG00000008771	MYEF2	-0.00749	0.947809	-0.0521742	0.808101
Pituitary	ENSBTAG00000021151	MYH10	0.0553833	0.560554	-0.232313	0.139702
Pituitary	ENSBTAG00000015988	MYH11	-0.106563	0.674388	-0.20995	0.159583
Pituitary	ENSBTAG00000002580	MYH14	-0.00167997	0.985934	0.319422	0.357115
Pituitary	ENSBTAG00000010402	MYH9	-0.0380784	0.697001	-0.0743864	0.305448
Pituitary	ENSBTAG00000010799	MYL6	-0.0903333	0.217081	-0.160894	0.000643829
Pituitary	ENSBTAG00000011473	MYL9	-0.267078	0.112406	-0.1791	0.319519
Pituitary	ENSBTAG00000016024	MYL9	-0.0894984	0.201549	-0.1791	0.319519
Pituitary	ENSBTAG00000001332	MYO1C	0.0558584	0.715388	0.751122	0.213709
Pituitary	ENSBTAG00000010701	NACA	-0.0437134	0.506575	0.105401	0.646885
Pituitary	ENSBTAG00000019023	NANS	0.0120716	0.927851	0.00714586	0.94534
Pituitary	ENSBTAG00000022160	NAP1L4	-0.0118084	0.849125	0.0587251	0.694429
Pituitary	ENSBTAG00000013084	NAPA	-0.00296001	0.972898	0.286279	0.13476
Pituitary	ENSBTAG00000014642	NAPRT	0.121395	0.466933	-0.428968	0.167277
Pituitary	ENSBTAG00000015346	NASP	-0.120392	0.336965	-0.335759	0.380215
Pituitary	ENSBTAG00000016174	NCL	0.0116483	0.925908	-0.0632596	0.404976
Pituitary	ENSBTAG00000026909	NCL	-0.0117217	0.983289	-0.0632596	0.404976
Pituitary	ENSBTAG00000003279	NDUFA10	0.0214867	0.746092	4.32638e-06	0.999959
Pituitary	ENSBTAG00000009334	NDUFA5	-0.0404766	0.594046	0.0170164	0.934767
Pituitary	ENSBTAG00000004295	NDUFA8	-0.0296499	0.7215	0.197665	0.213843
Pituitary	ENSBTAG00000021976	NDUFS1	0.03669	0.741081	-0.486343	0.0014142
Pituitary	ENSBTAG00000004871	NDUFV2	-0.0569934	0.507073	0.0968671	0.485598
Pituitary	ENSBTAG00000021949	NEFL	0.146382	0.185703	0.0707298	0.225405
Pituitary	ENSBTAG00000000759	NENF	-0.0807366	0.216932	0.0429242	0.935889
Pituitary	ENSBTAG00000007244	NID1	0.00826834	0.956169	-0.247886	1.89358e-05
Pituitary	ENSBTAG00000021945	NID2	-0.17319	0.159487	-0.153634	0.00874302
Pituitary	ENSBTAG00000013152	NIPSNAP1	0.00186169	0.987075	0.143158	0.445809
Pituitary	ENSBTAG00000006901	NIPSNAP3A	-0.0316416	0.842365	0.213621	0.220923
Pituitary	ENSBTAG00000004651	NME1	-0.0130733	0.915334	-0.014768	0.866558
Pituitary	ENSBTAG00000047186	NME2	-0.0674533	0.609291	-0.0854724	0.230328
Pituitary	ENSBTAG00000010015	NMRAL1	0.186992	0.415067	0.127951	0.366349
Pituitary	ENSBTAG00000011885	NNT	0.00438	0.96755	0.471342	0.000236495
Pituitary	ENSBTAG00000012152	NONO	-0.0415135	0.436548	0.373995	0.00624501
Pituitary	ENSBTAG00000005517	NOP58	-0.027515	0.704396	-0.325085	0.479367
Pituitary	ENSBTAG00000011435	NPEPPS	-0.02878	0.304664	-0.533024	0.108848
Pituitary	ENSBTAG00000015316	NPM1	-0.0124751	0.730733	-0.144643	0.000246613
Pituitary	ENSBTAG00000006686	NPNT	0.226968	0.260094	0.261625	0.229685
Pituitary	ENSBTAG00000008442	NSF	0.11842	0.167278	0.155834	0.286885
Pituitary	ENSBTAG00000002378	NUCB1	0.0332716	0.474406	-0.261813	0.000103502
Pituitary	ENSBTAG00000017468	NUCB2	-0.038855	0.690256	-0.0835453	0.486109
Pituitary	ENSBTAG00000018749	NUDT16	-0.051335	0.501331	-0.497911	0.11495
Pituitary	ENSBTAG00000018449	NUMA1	0.0832367	0.41336	-0.052933	0.769285
Pituitary	ENSBTAG00000011824	OGN	-0.189935	0.389065	0.568402	0
Pituitary	ENSBTAG00000006970	OLA1	-0.0513416	0.494598	0.142458	0.228892
Pituitary	ENSBTAG00000021483	OLFML1	-0.0891033	0.585207	0.277625	0.00128395
Pituitary	ENSBTAG00000033186	OXCT1	-0.0663316	0.445864	0.487816	0.21911
Pituitary	ENSBTAG00000006045	P4HB	-0.00999825	0.906066	0.442109	0.00687841
Pituitary	ENSBTAG00000046358	PABPC1	-0.0610117	0.27791	-0.0706748	0.516063
Pituitary	ENSBTAG00000005627	PAFAH1B2	0.00511329	0.950282	-0.0345002	0.297784
Pituitary	ENSBTAG00000020518	PARK7	0.0481685	0.49729	-0.0745008	0.0196581
Pituitary	ENSBTAG00000000837	PARP1	-0.0136267	0.791294	0.0623397	0.794698
Pituitary	ENSBTAG00000004552	PBXIP1	0.07886	0.301534	-0.130803	0.0732052
Pituitary	ENSBTAG00000008985	PCBP1	-0.0256817	0.753029	-0.0536548	0.21911
Pituitary	ENSBTAG00000020757	PCBP2	-0.0380849	0.469959	-0.062313	0.0646193
Pituitary	ENSBTAG00000010672	PCCA	-0.0129433	0.886333	-1.13255	0.0126328
Pituitary	ENSBTAG00000010204	PCMT1	-0.0531234	0.539348	0.508479	0.0220076
Pituitary	ENSBTAG00000016026	PCOLCE2	0.0192584	0.953688	0.728539	2.32541e-08
Pituitary	ENSBTAG00000013250	PCSK1N	-0.093835	0.619319	0.158064	0.0186235
Pituitary	ENSBTAG00000017426	PDCD6IP	-0.00768334	0.890653	0.877469	0.00453562
Pituitary	ENSBTAG00000021724	PDHB	-0.120363	0.051167	0.13165	0.614333
Pituitary	ENSBTAG00000017196	PDIA3	-0.0392282	0.7209	-0.117616	1.0559e-06
Pituitary	ENSBTAG00000001928	PDIA6	-0.0222484	0.840892	-0.0582161	0.178304
Pituitary	ENSBTAG00000007343	PDLIM7	-0.0064733	0.964513	0.0217085	0.938894
Pituitary	ENSBTAG00000018186	PDXK	0.125257	0.135393	0.0353678	0.769285
Pituitary	ENSBTAG00000018115	PEBP1	0.00387001	0.947789	-0.0724433	0.435156
Pituitary	ENSBTAG00000008935	PFDN5	-0.0750734	0.426833	-0.234171	0.0449208
Pituitary	ENSBTAG00000004915	PFN1	-0.147658	0.284915	-0.0241625	0.701651
Pituitary	ENSBTAG00000013527	PGD	-0.0829183	0.0729702	-0.0411924	0.532373
Pituitary	ENSBTAG00000000894	PGK1	-0.0444149	0.436522	0.0151531	0.845654
Pituitary	ENSBTAG00000019011	PGM1	-0.119158	0.632976	-0.214299	0.0196581
Pituitary	ENSBTAG00000005773	PGM2	0.0185567	0.800924	0.37366	0.0449208
Pituitary	ENSBTAG00000019552	PGRMC1	-0.0981317	0.212791	-0.146225	0.000430029
Pituitary	ENSBTAG00000010843	PGRMC2	-0.0339117	0.674922	-0.381804	0.000113794
Pituitary	ENSBTAG00000017120	PHB	-0.0375133	0.64707	0.0469927	0.646885
Pituitary	ENSBTAG00000013123	PHB2	-0.07194	0.426383	0.125501	0.223697
Pituitary	ENSBTAG00000039719	PHGDH	-0.00342834	0.983427	-0.333327	0.00740585
Pituitary	ENSBTAG00000019150	PLD3	-0.0958333	0.536488	-0.561647	4.04604e-09
Pituitary	ENSBTAG00000011922	PLEC	0.135137	0.308878	0.22604	0.297784
Pituitary	ENSBTAG00000001271	PLG	0.541255	0.349956	0.093917	0.54154
Pituitary	ENSBTAG00000007897	POMC	0.378988	0.373989	0.159313	0.0336678
Pituitary	ENSBTAG00000012409	POSTN	0.0333451	0.848442	-0.224632	0.0230299
Pituitary	ENSBTAG00000012003	PPIA	-0.093765	0.123464	-0.0967952	0.031874
Pituitary	ENSBTAG00000016822	PPIB	-0.0317349	0.654421	-0.0520728	0.699692
Pituitary	ENSBTAG00000016680	PPID	0.0139434	0.818187	-0.172714	0.350044
Pituitary	ENSBTAG00000014609	PPP1R12A	-0.0341333	0.708938	-0.521414	0.135466
Pituitary	ENSBTAG00000019851	PPP2R1A	-0.036465	0.725189	-0.0991091	0.813625
Pituitary	ENSBTAG00000002562	PRAF2	-0.0179267	0.792574	-0.599335	0.00258415
Pituitary	ENSBTAG00000003642	PRDX1	-0.0852268	0.206142	-0.222848	1.63492e-06
Pituitary	ENSBTAG00000012062	PRDX2	-0.102585	0.0807382	0.187195	0.000587386
Pituitary	ENSBTAG00000008731	PRDX3	-0.0380082	0.627027	0.0373145	0.532373
Pituitary	ENSBTAG00000008648	PRDX5	-0.0231818	0.693008	-0.00365218	0.964162
Pituitary	ENSBTAG00000004855	PRDX6	0.0236949	0.854582	-0.0998776	0.225405
Pituitary	ENSBTAG00000017834	PRELP	-0.09914	0.63845	0.471021	0
Pituitary	ENSBTAG00000014205	PRKAR2A	-0.0697817	0.530141	0.0273806	0.893992
Pituitary	ENSBTAG00000008202	PRKCSH	0.05863	0.386359	0.35814	0.00624501
Pituitary	ENSBTAG00000017490	PRKCSH	0.04137	0.799791	0.35814	0.00624501
Pituitary	ENSBTAG00000015274	PRL	-0.142683	0.679352	-0.327146	0
Pituitary	ENSBTAG00000017460	PRORSD1	-0.122982	0.409357	-1.03405	0.000979012
Pituitary	ENSBTAG00000011075	PROSC	-0.052865	0.564444	-0.0629425	0.837568
Pituitary	ENSBTAG00000021499	PSAP	0.0726385	0.186758	-0.0471877	0.892096
Pituitary	ENSBTAG00000007872	PSIP1	-0.067545	0.576687	-0.0274578	0.827782
Pituitary	ENSBTAG00000000990	PSMA2	-0.036455	0.600836	-0.0717145	0.720294
Pituitary	ENSBTAG00000009683	PSMA6	-0.0420333	0.387598	0.0199739	0.928734
Pituitary	ENSBTAG00000013390	PSMB6	-0.0710967	0.131229	0.0135019	0.577093
Pituitary	ENSBTAG00000005426	PSMC1	-0.0267383	0.741848	-0.190474	0.580773
Pituitary	ENSBTAG00000046712	PSMC2	-0.0635801	0.307354	0.120385	0.675491
Pituitary	ENSBTAG00000021744	PSMC3	-0.0250084	0.441694	0.0658097	0.643007
Pituitary	ENSBTAG00000021061	PSMC5	-0.0113483	0.829065	0.145765	0.351807
Pituitary	ENSBTAG00000015732	PSMC6	-0.042395	0.542724	-0.36324	0.271209
Pituitary	ENSBTAG00000018897	PSMD11	-0.0215967	0.726201	-0.189652	0.0233036
Pituitary	ENSBTAG00000021691	PSMD14	-0.077395	0.0812188	-0.209655	0.421856
Pituitary	ENSBTAG00000005660	PSMD2	-0.0266267	0.524392	-0.172564	0.389131
Pituitary	ENSBTAG00000016952	PSMD5	0.010775	0.855895	-0.076726	0.460426
Pituitary	ENSBTAG00000021395	PSME1	-0.0596633	0.487938	-0.0733006	0.211353
Pituitary	ENSBTAG00000005814	PSME2	0.030685	0.640591	-0.26445	0.123393
Pituitary	ENSBTAG00000003934	PSPC1	-0.0263367	0.845763	-0.155075	0.268781
Pituitary	ENSBTAG00000045828	PTBP1	-0.0588816	0.424525	-0.0631172	0.229685
Pituitary	ENSBTAG00000017967	PTGES3	-0.0498333	0.605529	-0.134817	0.191492
Pituitary	ENSBTAG00000003747	PTGR2	-0.0202133	0.794887	-0.00468885	0.94534
Pituitary	ENSBTAG00000018451	PTMS	-0.0582333	0.707549	-0.151502	0.0310367
Pituitary	ENSBTAG00000013798	PTPRN	-0.124055	0.345999	0.706335	0.0653214
Pituitary	ENSBTAG00000039684	PTRF	-0.223535	0.171306	-0.161275	0.235118
Pituitary	ENSBTAG00000008881	PURA	-0.045205	0.692441	-0.118846	0.256762
Pituitary	ENSBTAG00000018928	QARS	-0.0387967	0.343577	0.264161	0.0712314
Pituitary	ENSBTAG00000040333	QDPR	-0.0128033	0.89029	0.0867743	0.400726
Pituitary	ENSBTAG00000000985	RAB10	-0.0274683	0.515429	-0.029124	0.0727834
Pituitary	ENSBTAG00000016720	RAB1A	-0.0366783	0.527426	0.569946	0.000183306
Pituitary	ENSBTAG00000046485	RAB1B	0.0460917	0.480943	-0.331568	0.000614135
Pituitary	ENSBTAG00000000948	RAB2A	-0.0253817	0.701005	0.387495	0.0663066
Pituitary	ENSBTAG00000006982	RAB5C	-0.0542433	0.403083	1.31049	1.51695e-06
Pituitary	ENSBTAG00000010193	RAB7A	-0.05808	0.472077	0.0909917	0.174411
Pituitary	ENSBTAG00000038696	RAB8A	-0.000543355	0.995212	-0.137884	0.26181
Pituitary	ENSBTAG00000039573	RABL6	-0.0295	0.767549	-0.218468	0.547162
Pituitary	ENSBTAG00000014223	RAN	-0.12294	0.0898188	-0.0817207	0.413867
Pituitary	ENSBTAG00000024233	RAN	-0.0574633	0.747977	-0.0817207	0.413867
Pituitary	ENSBTAG00000014710	RAP1A	-0.0976133	0.272728	0.0454749	0.563237
Pituitary	ENSBTAG00000014713	RARRES1	-0.159458	0.384145	-1.8446	0.000124134
Pituitary	ENSBTAG00000004215	RARRES2	-0.0171649	0.927914	-0.419863	7.41922e-05
Pituitary	ENSBTAG00000025848	RBM3	-0.124468	0.538593	-0.0463443	0.404976
Pituitary	ENSBTAG00000003949	RBM39	-0.0227884	0.812043	0.0180019	0.934767
Pituitary	ENSBTAG00000013308	RBMX	-0.0147366	0.906572	0.0255696	0.901859
Pituitary	ENSBTAG00000021799	RCN3	0.0164632	0.889864	-0.0485949	0.693421
Pituitary	ENSBTAG00000005843	REXO2	-0.198792	0.22747	-0.281136	0.411148
Pituitary	ENSBTAG00000019494	RPL10A	-0.0195667	0.855742	0.307038	0.000228111
Pituitary	ENSBTAG00000020905	RPL11	-0.0295332	0.716367	-0.274628	0.000412816
Pituitary	ENSBTAG00000006963	RPL12	-0.0377467	0.757888	-0.165931	1.6507e-05
Pituitary	ENSBTAG00000025385	RPL12	0.00896643	0.904845	-0.165931	1.6507e-05
Pituitary	ENSBTAG00000012044	RPL13	-0.0914149	0.440858	-0.205187	0.01858
Pituitary	ENSBTAG00000002038	RPL14	-0.0153497	0.880975	-0.0901787	0.0353705
Pituitary	ENSBTAG00000015388	RPL18	-0.0267	0.711899	-0.171624	0.0127529
Pituitary	ENSBTAG00000002060	RPL19	-0.0220502	0.804354	0.542981	1.55925e-05
Pituitary	ENSBTAG00000025595	RPL21	0.300257	0.130319	-0.135768	0.0248973
Pituitary	ENSBTAG00000001648	RPL21	0.0278284	0.861617	-0.135768	0.0248973
Pituitary	ENSBTAG00000003229	RPL23	-0.0162665	0.834217	-0.146082	0.234699
Pituitary	ENSBTAG00000017441	RPL27	0.106275	0.492543	-0.143222	0.0048895
Pituitary	ENSBTAG00000005349	RPL27A	0.0180334	0.865869	-0.0976624	0.597471
Pituitary	ENSBTAG00000003228	RPL3	0.0390565	0.645258	-0.0663282	0.563237
Pituitary	ENSBTAG00000001794	RPL36	-0.0567117	0.604442	-0.0445048	0.878241
Pituitary	ENSBTAG00000046620	RPL38	0.955315	0.556706	1.44819	6.61508e-13
Pituitary	ENSBTAG00000030164	RPL38	0.0105567	0.913565	1.44819	6.61508e-13
Pituitary	ENSBTAG00000005211	RPL4	0.0118502	0.870716	-0.0641547	0.594717
Pituitary	ENSBTAG00000002026	RPL5	-0.0121667	0.886913	0.16505	0.311975
Pituitary	ENSBTAG00000031723	RPL6	-0.0201833	0.78979	-0.126012	0.188602
Pituitary	ENSBTAG00000020139	RPL7	-0.00961668	0.904141	-0.0733386	0.0716411
Pituitary	ENSBTAG00000011559	RPL7A	-0.0254497	0.748231	-0.0522246	0.580773
Pituitary	ENSBTAG00000026327	RPL8	-0.0060336	0.945162	0.643675	0.123614
Pituitary	ENSBTAG00000018320	RPLP1	-0.0459831	0.598329	-0.169553	0.000298746
Pituitary	ENSBTAG00000001777	RPLP2	-0.0592831	0.593461	-0.124913	0.0913757
Pituitary	ENSBTAG00000005191	RPN1	0.00770315	0.881701	-0.0823461	0.198934
Pituitary	ENSBTAG00000005086	RPRD1B	-0.035015	0.380069	-0.310165	0.297784
Pituitary	ENSBTAG00000015598	RPS10	-0.0152335	0.884688	-0.0917573	0.400726
Pituitary	ENSBTAG00000003937	RPS13	-0.29552	0.466359	-0.0459638	0.311975
Pituitary	ENSBTAG00000040308	RPS13	-0.0572332	0.529986	-0.0459638	0.311975
Pituitary	ENSBTAG00000019718	RPS15	-0.0104497	0.923206	-0.359043	0.000743654
Pituitary	ENSBTAG00000021093	RPS16	-0.0528833	0.368029	-0.0646898	0.288299
Pituitary	ENSBTAG00000001538	RPS16	-0.120557	0.572934	-0.0646898	0.288299
Pituitary	ENSBTAG00000000622	RPS17	-0.0146665	0.864493	-0.24667	0.00479157
Pituitary	ENSBTAG00000011963	RPS19	-0.0306667	0.768986	-0.147635	0.111754
Pituitary	ENSBTAG00000009535	RPS2	-0.143416	0.336697	-0.508928	0.00152468
Pituitary	ENSBTAG00000013264	RPS24	-0.0479667	0.612345	0.0241363	0.928734
Pituitary	ENSBTAG00000018987	RPS25	-0.351238	0.104549	-0.165764	0.139702
Pituitary	ENSBTAG00000027772	RPS25	-0.0349002	0.688674	-0.165764	0.139702
Pituitary	ENSBTAG00000038896	RPS26	-0.072395	0.635993	0.505537	0.251133
Pituitary	ENSBTAG00000040435	RPS27L	0.120672	0.448157	-0.224172	0.351807
Pituitary	ENSBTAG00000012898	RPS27L	-0.0185349	0.834859	-0.224172	0.351807
Pituitary	ENSBTAG00000005620	RPS3	-0.0370668	0.649266	-0.24956	0.000979012
Pituitary	ENSBTAG00000009908	RPS3A	0.0154333	0.892878	-0.0374593	0.761914
Pituitary	ENSBTAG00000018800	RPS4	0.0346168	0.596172	0.081879	0.788995
Pituitary	ENSBTAG00000025617	RPS4Y1	-0.01761	0.882001	-0.0763059	0.0622254
Pituitary	ENSBTAG00000015989	RPS5	0.0264499	0.782823	0.445079	0.00453562
Pituitary	ENSBTAG00000005315	RPS6	0.401675	0.218391	0.0627927	0.672898
Pituitary	ENSBTAG00000023462	RPS6	-0.00976657	0.896452	0.0627927	0.672898
Pituitary	ENSBTAG00000016224	RPS7	-0.0206833	0.805263	-0.0994307	0.0888975
Pituitary	ENSBTAG00000015285	RPS8	-0.0340497	0.68616	-0.131766	0.0331487
Pituitary	ENSBTAG00000027446	RSU1	-0.0975933	0.283049	-1.18004	3.87381e-08
Pituitary	ENSBTAG00000011070	RTCB	-0.0202317	0.693137	0.0362267	0.928734
Pituitary	ENSBTAG00000011451	RTN1	-0.04258	0.456675	0.153692	0.276358
Pituitary	ENSBTAG00000015147	S100A10	-0.250622	0.0459507	0.333318	0.124092
Pituitary	ENSBTAG00000004777	S100B	-0.181877	0.0567862	0.485013	0.000706425
Pituitary	ENSBTAG00000002676	SAE1	-0.01004	0.871802	0.0970452	0.54154
Pituitary	ENSBTAG00000012962	SARS	0.00117501	0.989154	0.0853472	0.167155
Pituitary	ENSBTAG00000021588	SCG2	-0.148388	0.198028	-0.812809	0
Pituitary	ENSBTAG00000017677	SCG3	0.0458117	0.6265	-0.00100959	0.992017
Pituitary	ENSBTAG00000032613	SCG5	-0.0436652	0.702422	-0.420759	6.96471e-08
Pituitary	ENSBTAG00000019926	SCGN	-0.114935	0.699995	-0.60874	0.065859
Pituitary	ENSBTAG00000016223	SCRN1	0.0138983	0.908717	-0.0257644	0.827782
Pituitary	ENSBTAG00000046019	SDHA	-0.0324466	0.614664	-0.323453	0.124092
Pituitary	ENSBTAG00000007712	SEC22B	-0.0945533	0.223293	-0.203831	0.00986937
Pituitary	ENSBTAG00000008091	SELENBP1	-0.061715	0.687784	0.315559	7.2523e-05
Pituitary	ENSBTAG00000012957	SERBP1	0.000148298	0.997787	0.126005	0.275516
Pituitary	ENSBTAG00000018843	SERPINA1	0.565863	0.234496	0.475905	0
Pituitary	ENSBTAG00000046540	SERPINA3-1	-0.0101317	0.73447	0.26513	0.262004
Pituitary	ENSBTAG00000011975	SERPINB1	0.00634165	0.95405	-0.279794	0.304595
Pituitary	ENSBTAG00000004362	SERPINC1	-0.00604667	0.981123	-0.104144	0.357115
Pituitary	ENSBTAG00000009705	SERPINF1	-0.0100933	0.956207	0.446808	0.00103905
Pituitary	ENSBTAG00000016267	SERPING1	-0.227073	0.0675324	0.285613	0.000732977
Pituitary	ENSBTAG00000001027	SERPINH1	-0.081545	0.720059	0.0196838	0.866558
Pituitary	ENSBTAG00000020959	SET	-0.0264616	0.600229	0.276358	0.0938096
Pituitary	ENSBTAG00000001035	SF1	-0.0371099	0.829857	-0.288362	0.0136106
Pituitary	ENSBTAG00000016328	SFPQ	-0.0624867	0.699811	-0.222169	0.0560536
Pituitary	ENSBTAG00000009580	SH3BGRL3	-0.0750433	0.592934	0.188732	2.68823e-07
Pituitary	ENSBTAG00000031171	SH3GLB1	-0.01319	0.865112	0.200268	0.415585
Pituitary	ENSBTAG00000010626	SH3GLB2	-0.0326	0.699681	-0.0598716	0.88073
Pituitary	ENSBTAG00000025191	SKP1	-0.0728201	0.374015	-0.66796	3.01648e-12
Pituitary	ENSBTAG00000012890	SLC25A3	-0.10927	0.0989864	-0.06755	0.000252172
Pituitary	ENSBTAG00000013208	SLC25A4	-0.127852	0.610988	-0.117664	0.0112375
Pituitary	ENSBTAG00000009355	SNAP91	-0.0229683	0.805722	0.327771	0.0913757
Pituitary	ENSBTAG00000010692	SND1	0.00771165	0.873473	0.0692289	0.516063
Pituitary	ENSBTAG00000008292	SNRPD1	-0.0610499	0.321315	-0.0354604	0.752956
Pituitary	ENSBTAG00000021262	SNRPD3	-0.0341317	0.664248	-0.275428	6.21242e-13
Pituitary	ENSBTAG00000018854	SOD1	-0.0562367	0.384986	-0.268031	0.0699928
Pituitary	ENSBTAG00000006644	SPCS2	-0.0415333	0.618558	0.186706	0.102219
Pituitary	ENSBTAG00000015327	SPTAN1	0.0312017	0.744158	0.153203	0.0487624
Pituitary	ENSBTAG00000006995	SPTBN1	0.0135467	0.885332	0.0959839	0.139702
Pituitary	ENSBTAG00000014353	SRP14	-0.0383717	0.590325	-0.0674391	0.45116
Pituitary	ENSBTAG00000008716	SSB	-0.0892333	0.266348	0.001249	0.992017
Pituitary	ENSBTAG00000022731	SSR1	-0.0109866	0.85438	-0.351308	0.563237
Pituitary	ENSBTAG00000006202	ST13	-0.00457835	0.912335	-0.0601842	0.547162
Pituitary	ENSBTAG00000015663	STIP1	0.0330149	0.784878	-0.116209	0.641647
Pituitary	ENSBTAG00000013761	STMN1	0.0671432	0.477977	0.0185524	0.818294
Pituitary	ENSBTAG00000038375	STOM	-0.03819	0.642656	-0.0971496	0.817536
Pituitary	ENSBTAG00000003525	STXBP1	0.00367673	0.945497	-0.112193	0.827595
Pituitary	ENSBTAG00000021965	SUB1	-0.0280166	0.759093	0.0286572	0.92991
Pituitary	ENSBTAG00000006075	SUCLG1	-0.000723283	0.98896	0.954805	0.0131234
Pituitary	ENSBTAG00000009541	SUCLG2	-0.0428267	0.663328	-0.404509	0.00912215
Pituitary	ENSBTAG00000007196	TAGLN	-0.404628	0.012064	-0.698004	5.7428e-06
Pituitary	ENSBTAG00000002068	TAGLN2	-0.056255	0.339295	0.176796	0.0196929
Pituitary	ENSBTAG00000002770	TCN2	0.000611663	0.99511	-0.239579	0.262251
Pituitary	ENSBTAG00000002829	TCP1	-0.0206049	0.715117	-0.0847454	0.0636197
Pituitary	ENSBTAG00000007273	TF	-0.072615	0.853345	0.328519	0
Pituitary	ENSBTAG00000009513	TGFBI	-0.120763	0.499263	-0.0693126	0.841209
Pituitary	ENSBTAG00000024269	TGFBR3	0.122257	0.45014	-0.274593	0.256762
Pituitary	ENSBTAG00000002006	THBS1	-0.121195	0.483498	0.00469083	0.992017
Pituitary	ENSBTAG00000013235	TINAGL1	-0.143807	0.51773	0.695656	0.129753
Pituitary	ENSBTAG00000003758	TKT	-0.14072	0.0144038	0.00871861	0.925983
Pituitary	ENSBTAG00000025868	TLN1	-0.0281317	0.748753	-0.125505	0.0121381
Pituitary	ENSBTAG00000005694	TMED10	0.0501233	0.519552	-0.158887	0.0215648
Pituitary	ENSBTAG00000014411	TMEM263	-0.060145	0.235896	-0.149088	0.148453
Pituitary	ENSBTAG00000004240	TMPO	0.0189567	0.861409	-0.206768	0.0460175
Pituitary	ENSBTAG00000046117	TMSB4X	0.232897	0.0888796	-0.415013	9.66797e-05
Pituitary	ENSBTAG00000031795	TMSB4X	-1.60327	0.264651	-0.415013	9.66797e-05
Pituitary	ENSBTAG00000000575	TNC	-0.186128	0.336857	0.388817	0.00625714
Pituitary	ENSBTAG00000008237	TOLLIP	-0.0695384	0.685643	-0.105686	0.0460175
Pituitary	ENSBTAG00000045785	TOM1	-0.0176917	0.770721	-0.142331	0.129753
Pituitary	ENSBTAG00000007335	TPD52	-0.0163666	0.819677	-0.0970185	0.338521
Pituitary	ENSBTAG00000019782	TPI1	-0.179257	0.122671	-0.116279	1.53417e-06
Pituitary	ENSBTAG00000005373	TPM1	-0.218083	0.162235	-0.409617	0.00694866
Pituitary	ENSBTAG00000038232	TPM1	-0.06398	0.964227	-0.409617	0.00694866
Pituitary	ENSBTAG00000011424	TPM2	-0.303543	0.20392	-0.574882	3.36019e-06
Pituitary	ENSBTAG00000015403	TPP1	-0.0521884	0.290395	-0.59526	1.41645e-05
Pituitary	ENSBTAG00000011943	TPR	-0.038295	0.580257	-0.22706	0.0367268
Pituitary	ENSBTAG00000006422	TRIM28	0.00772659	0.895984	-0.27456	0.472403
Pituitary	ENSBTAG00000017856	TSTD1	0.086035	0.410194	-0.129505	0.588071
Pituitary	ENSBTAG00000010991	TTR	-0.0313183	0.964126	0.204399	0.00180261
Pituitary	ENSBTAG00000012244	TUBA1B	-0.0827016	0.311209	0.181334	8.85739e-05
Pituitary	ENSBTAG00000030974	TUBA4A	-0.111808	0.491474	0.340232	0.00927831
Pituitary	ENSBTAG00000023730	TUBB3	0.042565	0.764072	0.199417	0.00110083
Pituitary	ENSBTAG00000025274	TUBB4B	-0.00217335	0.986538	-0.0118122	0.854392
Pituitary	ENSBTAG00000006969	TUBB5	-0.0679234	0.37089	-0.142056	0.0198045
Pituitary	ENSBTAG00000019216	TUFM	-0.02865	0.694404	-0.00874013	0.928734
Pituitary	ENSBTAG00000011024	TXNDC12	-0.039225	0.537812	-0.156579	0.000977903
Pituitary	ENSBTAG00000015731	TXNL1	-0.0701651	0.194322	0.0486197	0.725878
Pituitary	ENSBTAG00000048054	UAP1L1	0.0522484	0.494242	-0.536611	0.00336772
Pituitary	ENSBTAG00000016764	UBA1	-0.0469933	0.343001	-0.0119947	0.923538
Pituitary	ENSBTAG00000017246	UBB	-0.000300267	0.997257	-0.257413	8.39321e-12
Pituitary	ENSBTAG00000021767	UBE2N	-0.0859399	0.189547	0.0881654	0.46892
Pituitary	ENSBTAG00000014827	UBQLN1	0.0170966	0.812667	-0.529923	0.00596181
Pituitary	ENSBTAG00000021843	UBQLN2	-0.03514	0.504135	-0.478863	0.120052
Pituitary	ENSBTAG00000005078	UCHL1	0.01492	0.864033	0.127243	9.64975e-12
Pituitary	ENSBTAG00000021651	UQCRC2	0.0374316	0.648588	0.885344	3.97728e-05
Pituitary	ENSBTAG00000009665	UTRN	0.08742	0.63595	-1.25455	0.000169496
Pituitary	ENSBTAG00000005614	UXS1	0.0132966	0.762212	0.009005	0.98879
Pituitary	ENSBTAG00000003891	VAMP2	-0.0918616	0.150067	-0.0781317	0.225405
Pituitary	ENSBTAG00000014726	VAMP3	-0.0630034	0.490303	0.286211	0.0460175
Pituitary	ENSBTAG00000007390	VAT1	0.0124716	0.881634	0.0455329	0.291554
Pituitary	ENSBTAG00000021879	VCL	-0.148415	0.386946	-0.144341	0.0918336
Pituitary	ENSBTAG00000015000	VCP	-0.0207584	0.63122	0.142297	0.143047
Pituitary	ENSBTAG00000013113	VDAC1	-0.0148099	0.830879	0.139997	0.0219508
Pituitary	ENSBTAG00000012975	VDAC2	-0.0684282	0.330304	0.0466093	0.464979
Pituitary	ENSBTAG00000009868	VGF	0.0331067	0.916265	0.342566	0.00139907
Pituitary	ENSBTAG00000018463	VIM	-0.161827	0.085848	0.179351	6.76678e-11
Pituitary	ENSBTAG00000002643	VPS52	0.0418533	0.697127	0.995009	0.00033587
Pituitary	ENSBTAG00000006860	VWA2	-0.127282	0.477681	-0.183746	0.120993
Pituitary	ENSBTAG00000004679	WARS	-0.070535	0.088412	0.102194	0.276358
Pituitary	ENSBTAG00000031134	YWHAH	0.0199033	0.792893	0.024174	0.92591
Pituitary	ENSBTAG00000002108	YWHAQ	-0.0358017	0.565609	-0.225379	0.000316298
Pituitary	ENSBTAG00000009286	ZC3H4	0.0553183	0.67529	-0.0796683	0.808101

## Sheet: Table S3
Supplementary S3 List of enriched GO terms of DA proteins in the hypothalamus between pre- and post-pubertal Brahman heifers
pathway ID	GO terms	pathway description	count in gene set	false discovery rate
GO:0008150	BP	biological_process	128	3.97e-25
GO:0009987	BP	cellular process	124	7.92e-29
GO:0044699	BP	single-organism process	119	2.58e-30
GO:0044763	BP	single-organism cellular process	115	1.66e-33
GO:0008152	BP	metabolic process	105	1.54e-23
GO:0044237	BP	cellular metabolic process	83	3.19e-17
GO:0071704	BP	organic substance metabolic process	81	1.85e-14
GO:0044238	BP	primary metabolic process	75	2.11e-12
GO:0065007	BP	biological regulation	74	5.73e-13
GO:0044710	BP	single-organism metabolic process	70	1.54e-23
GO:0050789	BP	regulation of biological process	68	2.18e-11
GO:0050794	BP	regulation of cellular process	62	7.78e-10
GO:0051179	BP	localization	55	1.29e-14
GO:0006810	BP	transport	53	2.95e-16
GO:0051234	BP	establishment of localization	52	3.22e-15
GO:0044707	BP	single-multicellular organism process	51	5.73e-13
GO:0050896	BP	response to stimulus	51	4.26e-09
GO:0044767	BP	single-organism developmental process	50	2.33e-14
GO:0032501	BP	multicellular organismal process	50	5.64e-12
GO:0071840	BP	cellular component organization or biogenesis	49	9.61e-12
GO:0016043	BP	cellular component organization	48	6.15e-12
GO:0006807	BP	nitrogen compound metabolic process	45	4.15e-06
GO:0044281	BP	small molecule metabolic process	43	2.42e-19
GO:0048856	BP	anatomical structure development	43	5.83e-12
GO:0007275	BP	multicellular organismal development	41	2.83e-11
GO:0019222	BP	regulation of metabolic process	41	1.04e-05
GO:0043170	BP	macromolecule metabolic process	41	0.00726
GO:0034641	BP	cellular nitrogen compound metabolic process	40	4.59e-05
GO:0048869	BP	cellular developmental process	39	9.28e-13
GO:0048731	BP	system development	39	3.82e-12
GO:0044765	BP	single-organism transport	38	3.58e-11
GO:0051716	BP	cellular response to stimulus	38	1.3e-06
GO:1901576	BP	organic substance biosynthetic process	38	1.48e-05
GO:0044260	BP	cellular macromolecule metabolic process	38	0.00738
GO:0055114	BP	oxidation-reduction process	37	1.37e-17
GO:0030154	BP	cell differentiation	37	2.75e-12
GO:1901564	BP	organonitrogen compound metabolic process	37	2.75e-12
GO:0048519	BP	negative regulation of biological process	36	9.5e-08
GO:0048518	BP	positive regulation of biological process	36	4.16e-06
GO:0031323	BP	regulation of cellular metabolic process	36	3.95e-05
GO:0044249	BP	cellular biosynthetic process	36	5.42e-05
GO:0048523	BP	negative regulation of cellular process	35	2.98e-08
GO:0060255	BP	regulation of macromolecule metabolic process	35	5.03e-05
GO:1901360	BP	organic cyclic compound metabolic process	34	0.000508
GO:0043933	BP	macromolecular complex subunit organization	33	3.06e-12
GO:0019538	BP	protein metabolic process	33	0.000131
GO:0007399	BP	nervous system development	31	8.02e-16
GO:0080090	BP	regulation of primary metabolic process	31	0.00144
GO:0048522	BP	positive regulation of cellular process	30	5.23e-05
GO:0006725	BP	cellular aromatic compound metabolic process	30	0.00447
GO:0006793	BP	phosphorus metabolic process	29	1.11e-09
GO:0044085	BP	cellular component biogenesis	29	4.07e-09
GO:0044267	BP	cellular protein metabolic process	29	0.000215
GO:0046483	BP	heterocycle metabolic process	29	0.00836
GO:0071822	BP	protein complex subunit organization	28	2.11e-12
GO:0022607	BP	cellular component assembly	28	1.02e-09
GO:0006796	BP	phosphate-containing compound metabolic process	28	3.79e-09
GO:0065008	BP	regulation of biological quality	28	5.29e-06
GO:0048513	BP	organ development	27	9.5e-08
GO:0006950	BP	response to stress	27	3.32e-05
GO:0007154	BP	cell communication	27	0.000506
GO:0044271	BP	cellular nitrogen compound biosynthetic process	27	0.00103
GO:0006139	BP	nucleobase-containing compound metabolic process	27	0.0163
GO:0006996	BP	organelle organization	26	6.29e-05
GO:0010468	BP	regulation of gene expression	26	0.000602
GO:1901566	BP	organonitrogen compound biosynthetic process	25	1.75e-08
GO:0042221	BP	response to chemical	25	4.71e-06
GO:0009889	BP	regulation of biosynthetic process	25	0.00151
GO:0065009	BP	regulation of molecular function	24	4.54e-05
GO:0048583	BP	regulation of response to stimulus	24	0.000371
GO:0010556	BP	regulation of macromolecule biosynthetic process	24	0.00134
GO:0007165	BP	signal transduction	24	0.00183
GO:0044700	BP	single organism signaling	24	0.00354
GO:0009056	BP	catabolic process	23	1.46e-06
GO:0032879	BP	regulation of localization	23	9.17e-06
GO:0071702	BP	organic substance transport	23	2.08e-05
GO:0010646	BP	regulation of cell communication	23	6.91e-05
GO:0009893	BP	positive regulation of metabolic process	23	0.000889
GO:0031326	BP	regulation of cellular biosynthetic process	23	0.00626
GO:0051171	BP	regulation of nitrogen compound metabolic process	23	0.00854
GO:0019752	BP	carboxylic acid metabolic process	22	9.91e-10
GO:0055085	BP	transmembrane transport	22	1.19e-08
GO:0065003	BP	macromolecular complex assembly	22	2.04e-08
GO:0006811	BP	ion transport	22	3.87e-08
GO:0009892	BP	negative regulation of metabolic process	22	4.21e-05
GO:0023051	BP	regulation of signaling	22	9.97e-05
GO:0051246	BP	regulation of protein metabolic process	22	0.000154
GO:0051049	BP	regulation of transport	21	1.14e-06
GO:0044712	BP	single-organism catabolic process	20	4.26e-09
GO:0006461	BP	protein complex assembly	20	1.3e-08
GO:0070271	BP	protein complex biogenesis	20	1.3e-08
GO:0044711	BP	single-organism biosynthetic process	20	1.32e-05
GO:0010605	BP	negative regulation of macromolecule metabolic process	20	7.09e-05
GO:0031324	BP	negative regulation of cellular metabolic process	20	7.43e-05
GO:1902589	BP	single-organism organelle organization	20	0.000358
GO:0010604	BP	positive regulation of macromolecule metabolic process	20	0.000673
GO:0033036	BP	macromolecule localization	20	0.000708
GO:0032268	BP	regulation of cellular protein metabolic process	20	0.000767
GO:2000112	BP	regulation of cellular macromolecule biosynthetic process	20	0.0242
GO:0022008	BP	neurogenesis	19	4.53e-09
GO:0019637	BP	organophosphate metabolic process	19	1.6e-07
GO:1901575	BP	organic substance catabolic process	19	5.63e-05
GO:0009653	BP	anatomical structure morphogenesis	19	6.27e-05
GO:0051128	BP	regulation of cellular component organization	19	0.00062
GO:0050790	BP	regulation of catalytic activity	19	0.000873
GO:1901362	BP	organic cyclic compound biosynthetic process	19	0.0331
GO:0048468	BP	cell development	18	4.44e-06
GO:0009966	BP	regulation of signal transduction	18	0.00201
GO:0031325	BP	positive regulation of cellular metabolic process	18	0.00686
GO:1903506	BP	regulation of nucleic acid-templated transcription	18	0.0317
GO:0019438	BP	aromatic compound biosynthetic process	18	0.0385
GO:0051252	BP	regulation of RNA metabolic process	18	0.0439
GO:0048699	BP	generation of neurons	17	3.87e-08
GO:0006812	BP	cation transport	17	9.35e-07
GO:0034220	BP	ion transmembrane transport	17	1.89e-06
GO:0010033	BP	response to organic substance	17	0.000756
GO:0008104	BP	protein localization	17	0.00281
GO:0006091	BP	generation of precursor metabolites and energy	16	2.67e-10
GO:0007417	BP	central nervous system development	16	4.32e-09
GO:0009117	BP	nucleotide metabolic process	16	5.93e-08
GO:0060341	BP	regulation of cellular localization	16	3.41e-05
GO:0042981	BP	regulation of apoptotic process	16	7.25e-05
GO:0015031	BP	protein transport	16	0.000771
GO:0019693	BP	ribose phosphate metabolic process	15	1.01e-08
GO:1901700	BP	response to oxygen-containing compound	15	1.32e-05
GO:0010941	BP	regulation of cell death	15	0.000587
GO:0009888	BP	tissue development	15	0.000964
GO:0044093	BP	positive regulation of molecular function	15	0.00099
GO:0044248	BP	cellular catabolic process	15	0.00208
GO:0009605	BP	response to external stimulus	15	0.00408
GO:0051641	BP	cellular localization	15	0.0311
GO:0051239	BP	regulation of multicellular organismal process	15	0.0397
GO:0009150	BP	purine ribonucleotide metabolic process	14	3.76e-08
GO:0098662	BP	inorganic cation transmembrane transport	14	7.03e-07
GO:0061024	BP	membrane organization	14	6.1e-06
GO:0016310	BP	phosphorylation	14	0.000259
GO:0016192	BP	vesicle-mediated transport	14	0.000851
GO:0023056	BP	positive regulation of signaling	14	0.000996
GO:0010647	BP	positive regulation of cell communication	14	0.0011
GO:0006629	BP	lipid metabolic process	14	0.00153
GO:0051649	BP	establishment of localization in cell	14	0.0165
GO:0015980	BP	energy derivation by oxidation of organic compounds	13	1.14e-08
GO:0007420	BP	brain development	13	9.5e-08
GO:0060322	BP	head development	13	1.86e-07
GO:0034622	BP	cellular macromolecular complex assembly	13	8.27e-05
GO:0006915	BP	apoptotic process	13	0.00148
GO:0080134	BP	regulation of response to stress	13	0.00153
GO:0010628	BP	positive regulation of gene expression	13	0.0131
GO:0009205	BP	purine ribonucleoside triphosphate metabolic process	12	6.73e-08
GO:0046128	BP	purine ribonucleoside metabolic process	12	1.83e-06
GO:0015672	BP	monovalent inorganic cation transport	12	3.32e-05
GO:0032989	BP	cellular component morphogenesis	12	0.00021
GO:0034613	BP	cellular protein localization	12	0.00863
GO:0043603	BP	cellular amide metabolic process	12	0.0119
GO:0046907	BP	intracellular transport	12	0.0186
GO:0045333	BP	cellular respiration	11	5.01e-08
GO:0009167	BP	purine ribonucleoside monophosphate metabolic process	11	2.26e-06
GO:0043623	BP	cellular protein complex assembly	11	8.74e-06
GO:0030182	BP	neuron differentiation	11	0.000147
GO:0000902	BP	cell morphogenesis	11	0.000281
GO:0007010	BP	cytoskeleton organization	11	0.00222
GO:0060548	BP	negative regulation of cell death	11	0.0024
GO:0006928	BP	movement of cell or subcellular component	11	0.00414
GO:0045934	BP	negative regulation of nucleobase-containing compound metabolic process	11	0.00595
GO:0010558	BP	negative regulation of macromolecule biosynthetic process	11	0.00614
GO:0006518	BP	peptide metabolic process	11	0.0126
GO:0044092	BP	negative regulation of molecular function	11	0.013
GO:0010629	BP	negative regulation of gene expression	11	0.0165
GO:0051247	BP	positive regulation of protein metabolic process	11	0.0264
GO:0051336	BP	regulation of hydrolase activity	11	0.0264
GO:2000026	BP	regulation of multicellular organismal development	11	0.0309
GO:1902531	BP	regulation of intracellular signal transduction	11	0.042
GO:0046034	BP	ATP metabolic process	10	4.44e-06
GO:0051051	BP	negative regulation of transport	10	6.27e-05
GO:0048666	BP	neuron development	10	0.00024
GO:0032787	BP	monocarboxylic acid metabolic process	10	0.000274
GO:1903530	BP	regulation of secretion by cell	10	0.000587
GO:0090407	BP	organophosphate biosynthetic process	10	0.000764
GO:0080135	BP	regulation of cellular response to stress	10	0.000796
GO:0030030	BP	cell projection organization	10	0.00194
GO:0009894	BP	regulation of catabolic process	10	0.00202
GO:0006886	BP	intracellular protein transport	10	0.00302
GO:0043066	BP	negative regulation of apoptotic process	10	0.00579
GO:0051130	BP	positive regulation of cellular component organization	10	0.00944
GO:0051253	BP	negative regulation of RNA metabolic process	10	0.0118
GO:0040011	BP	locomotion	10	0.0165
GO:0043043	BP	peptide biosynthetic process	10	0.0181
GO:0033043	BP	regulation of organelle organization	10	0.0373
GO:0009967	BP	positive regulation of signal transduction	10	0.0411
GO:0072350	BP	tricarboxylic acid metabolic process	9	4.63e-09
GO:0009060	BP	aerobic respiration	9	1.76e-08
GO:1902600	BP	hydrogen ion transmembrane transport	9	8.87e-06
GO:0009165	BP	nucleotide biosynthetic process	9	7.43e-05
GO:0031175	BP	neuron projection development	9	0.000138
GO:0006897	BP	endocytosis	9	0.000553
GO:1901615	BP	organic hydroxy compound metabolic process	9	0.0012
GO:0044802	BP	single-organism membrane organization	9	0.00517
GO:0030162	BP	regulation of proteolysis	9	0.0172
GO:0005975	BP	carbohydrate metabolic process	9	0.0197
GO:0032101	BP	regulation of response to external stimulus	9	0.0227
GO:0060429	BP	epithelium development	9	0.0231
GO:1903507	BP	negative regulation of nucleic acid-templated transcription	9	0.0231
GO:0043086	BP	negative regulation of catalytic activity	9	0.0284
GO:0006412	BP	translation	9	0.0403
GO:0044255	BP	cellular lipid metabolic process	9	0.0473
GO:0006099	BP	tricarboxylic acid cycle	8	3.22e-08
GO:0050804	BP	modulation of synaptic transmission	8	6.45e-06
GO:0009152	BP	purine ribonucleotide biosynthetic process	8	3.07e-05
GO:0032535	BP	regulation of cellular component size	8	0.000173
GO:0031344	BP	regulation of cell projection organization	8	0.00021
GO:0006457	BP	protein folding	8	0.000719
GO:0009611	BP	response to wounding	8	0.000879
GO:0007610	BP	behavior	8	0.00268
GO:0051186	BP	cofactor metabolic process	8	0.00301
GO:0048858	BP	cell projection morphogenesis	8	0.00319
GO:0001775	BP	cell activation	8	0.00595
GO:0044283	BP	small molecule biosynthetic process	8	0.00916
GO:0030001	BP	metal ion transport	8	0.0143
GO:0031329	BP	regulation of cellular catabolic process	8	0.0157
GO:0018193	BP	peptidyl-amino acid modification	8	0.0308
GO:0051258	BP	protein polymerization	7	8.09e-06
GO:0009142	BP	nucleoside triphosphate biosynthetic process	7	1.51e-05
GO:0010975	BP	regulation of neuron projection development	7	7.84e-05
GO:0046129	BP	purine ribonucleoside biosynthetic process	7	0.000102
GO:0048812	BP	neuron projection morphogenesis	7	0.000616
GO:0044708	BP	single-organism behavior	7	0.0027
GO:0060627	BP	regulation of vesicle-mediated transport	7	0.00435
GO:0006732	BP	coenzyme metabolic process	7	0.00461
GO:0000904	BP	cell morphogenesis involved in differentiation	7	0.00524
GO:0051259	BP	protein oligomerization	7	0.00882
GO:0043065	BP	positive regulation of apoptotic process	7	0.0227
GO:0006520	BP	cellular amino acid metabolic process	7	0.0251
GO:0010638	BP	positive regulation of organelle organization	7	0.0266
GO:1901698	BP	response to nitrogen compound	7	0.0278
GO:0007017	BP	microtubule-based process	7	0.0309
GO:0051129	BP	negative regulation of cellular component organization	7	0.0319
GO:0021762	BP	substantia nigra development	6	4.72e-06
GO:0030901	BP	midbrain development	6	1.7e-05
GO:0006165	BP	nucleoside diphosphate phosphorylation	6	4.66e-05
GO:0009206	BP	purine ribonucleoside triphosphate biosynthetic process	6	4.66e-05
GO:0009168	BP	purine ribonucleoside monophosphate biosynthetic process	6	0.000338
GO:0017157	BP	regulation of exocytosis	6	0.000767
GO:0061564	BP	axon development	6	0.00222
GO:0048667	BP	cell morphogenesis involved in neuron differentiation	6	0.00453
GO:0010035	BP	response to inorganic substance	6	0.00769
GO:0015711	BP	organic anion transport	6	0.0132
GO:0042060	BP	wound healing	6	0.0141
GO:0006979	BP	response to oxidative stress	6	0.0154
GO:0006066	BP	alcohol metabolic process	6	0.0181
GO:1901565	BP	organonitrogen compound catabolic process	6	0.0235
GO:0022604	BP	regulation of cell morphogenesis	6	0.0247
GO:1901605	BP	alpha-amino acid metabolic process	6	0.0291
GO:0050878	BP	regulation of body fluid levels	6	0.0307
GO:0046394	BP	carboxylic acid biosynthetic process	6	0.0316
GO:0030036	BP	actin cytoskeleton organization	6	0.0361
GO:0045861	BP	negative regulation of proteolysis	6	0.0439
GO:0050770	BP	regulation of axonogenesis	5	8.47e-05
GO:0021782	BP	glial cell development	5	0.000154
GO:0001764	BP	neuron migration	5	0.000745
GO:0030168	BP	platelet activation	5	0.00102
GO:0000302	BP	response to reactive oxygen species	5	0.0012
GO:0009064	BP	glutamine family amino acid metabolic process	5	0.00163
GO:0010001	BP	glial cell differentiation	5	0.00216
GO:0044724	BP	single-organism carbohydrate catabolic process	5	0.00216
GO:0042063	BP	gliogenesis	5	0.00412
GO:0010769	BP	regulation of cell morphogenesis involved in differentiation	5	0.00453
GO:0007409	BP	axonogenesis	5	0.0131
GO:0030900	BP	forebrain development	5	0.0131
GO:0048589	BP	developmental growth	5	0.0131
GO:0007015	BP	actin filament organization	5	0.0172
GO:0007596	BP	blood coagulation	5	0.0215
GO:0009896	BP	positive regulation of catabolic process	5	0.0215
GO:0097190	BP	apoptotic signaling pathway	5	0.0411
GO:0006081	BP	cellular aldehyde metabolic process	4	0.00287
GO:0015986	BP	ATP synthesis coupled proton transport	4	0.00352
GO:0008361	BP	regulation of cell size	4	0.00499
GO:0046031	BP	ADP metabolic process	4	0.00592
GO:0061077	BP	chaperone-mediated protein folding	4	0.00795
GO:0043648	BP	dicarboxylic acid metabolic process	4	0.00916
GO:0072593	BP	reactive oxygen species metabolic process	4	0.0136
GO:0032872	BP	regulation of stress-activated MAPK cascade	4	0.0165
GO:0097193	BP	intrinsic apoptotic signaling pathway	4	0.0165
GO:0051092	BP	positive regulation of NF-kappaB transcription factor activity	4	0.0227
GO:1901607	BP	alpha-amino acid biosynthetic process	4	0.0227
GO:0021537	BP	telencephalon development	4	0.0247
GO:0046496	BP	nicotinamide nucleotide metabolic process	4	0.0247
GO:0034599	BP	cellular response to oxidative stress	4	0.0264
GO:1901606	BP	alpha-amino acid catabolic process	4	0.0264
GO:0032387	BP	negative regulation of intracellular transport	4	0.0288
GO:1901215	BP	negative regulation of neuron death	4	0.0288
GO:1903531	BP	negative regulation of secretion by cell	4	0.0336
GO:0009895	BP	negative regulation of catabolic process	4	0.0385
GO:0043523	BP	regulation of neuron apoptotic process	4	0.0385
GO:0032409	BP	regulation of transporter activity	4	0.0448
GO:0042744	BP	hydrogen peroxide catabolic process	3	0.000975
GO:0070509	BP	calcium ion import	3	0.00176
GO:0009065	BP	glutamine family amino acid catabolic process	3	0.00426
GO:0030516	BP	regulation of axon extension	3	0.00426
GO:0031099	BP	regeneration	3	0.00426
GO:0006541	BP	glutamine metabolic process	3	0.00595
GO:0009068	BP	aspartate family amino acid catabolic process	3	0.00595
GO:0046928	BP	regulation of neurotransmitter secretion	3	0.0135
GO:0017158	BP	regulation of calcium ion-dependent exocytosis	3	0.0163
GO:0008088	BP	axon cargo transport	3	0.0196
GO:0050806	BP	positive regulation of synaptic transmission	3	0.0196
GO:0045104	BP	intermediate filament cytoskeleton organization	3	0.0233
GO:0060560	BP	developmental growth involved in morphogenesis	3	0.0266
GO:0006693	BP	prostaglandin metabolic process	3	0.0308
GO:0009749	BP	response to glucose	3	0.0308
GO:0010976	BP	positive regulation of neuron projection development	3	0.0308
GO:0034614	BP	cellular response to reactive oxygen species	3	0.0308
GO:0006096	BP	glycolytic process	3	0.0351
GO:0043624	BP	cellular protein complex disassembly	3	0.0351
GO:0010977	BP	negative regulation of neuron projection development	3	0.0394
GO:0021987	BP	cerebral cortex development	3	0.0448
GO:0050905	BP	neuromuscular process	3	0.0448
GO:0006108	BP	malate metabolic process	2	0.0147
GO:0006183	BP	GTP biosynthetic process	2	0.0147
GO:0006228	BP	UTP biosynthetic process	2	0.0147
GO:0006538	BP	glutamate catabolic process	2	0.0147
GO:0006729	BP	tetrahydrobiopterin biosynthetic process	2	0.0147
GO:0009448	BP	gamma-aminobutyric acid metabolic process	2	0.0147
GO:0021575	BP	hindbrain morphogenesis	2	0.0147
GO:0021587	BP	cerebellum morphogenesis	2	0.0147
GO:0021696	BP	cerebellar cortex morphogenesis	2	0.0147
GO:0021697	BP	cerebellar cortex formation	2	0.0147
GO:0060052	BP	neurofilament cytoskeleton organization	2	0.0147
GO:0006098	BP	pentose-phosphate shunt	2	0.0251
GO:0014037	BP	Schwann cell differentiation	2	0.0251
GO:0014044	BP	Schwann cell development	2	0.0251
GO:0018158	BP	protein oxidation	2	0.0251
GO:0035249	BP	synaptic transmission, glutamatergic	2	0.0251
GO:0046365	BP	monosaccharide catabolic process	2	0.0251
GO:0050772	BP	positive regulation of axonogenesis	2	0.0251
GO:0006241	BP	CTP biosynthetic process	2	0.0364
GO:0019430	BP	removal of superoxide radicals	2	0.0364
GO:0030449	BP	regulation of complement activation	2	0.0364
GO:0043650	BP	dicarboxylic acid biosynthetic process	2	0.0364
GO:0048168	BP	regulation of neuronal synaptic plasticity	2	0.0364
GO:0071451	BP	cellular response to superoxide	2	0.0364
GO:2000273	BP	positive regulation of receptor activity	2	0.0364
GO:0005737	CC	cytoplasm	132	7.47e-38
GO:0044464	CC	cell part	120	1.06e-21
GO:0005623	CC	cell	120	1.51e-21
GO:0005622	CC	intracellular	117	8.91e-23
GO:0044424	CC	intracellular part	115	2.1e-22
GO:0005575	CC	cellular_component	115	1.89e-15
GO:0043226	CC	organelle	110	5.91e-22
GO:0044444	CC	cytoplasmic part	109	1.88e-36
GO:0043227	CC	membrane-bounded organelle	109	2.71e-23
GO:0043229	CC	intracellular organelle	105	6.83e-21
GO:0043231	CC	intracellular membrane-bounded organelle	100	1.1e-20
GO:0044422	CC	organelle part	83	1.1e-18
GO:0044446	CC	intracellular organelle part	80	1.54e-17
GO:0016020	CC	membrane	80	5e-16
GO:0031988	CC	membrane-bounded vesicle	74	1.61e-34
GO:0044421	CC	extracellular region part	71	6.7e-30
GO:0005576	CC	extracellular region	66	2.04e-21
GO:0070062	CC	extracellular exosome	65	1.22e-32
GO:0032991	CC	macromolecular complex	57	3.16e-12
GO:0043234	CC	protein complex	53	1.82e-13
GO:0005634	CC	nucleus	53	5.01e-09
GO:0005739	CC	mitochondrion	50	1.08e-20
GO:0044425	CC	membrane part	46	8.9e-06
GO:0031090	CC	organelle membrane	43	2.49e-10
GO:0005829	CC	cytosol	42	1.24e-20
GO:0071944	CC	cell periphery	41	1.2e-10
GO:0005886	CC	plasma membrane	39	6.55e-10
GO:0043232	CC	intracellular non-membrane-bounded organelle	36	3.3e-06
GO:0043209	CC	myelin sheath	35	3.36e-42
GO:0042995	CC	cell projection	31	2.69e-15
GO:0031974	CC	membrane-enclosed lumen	30	0.00012
GO:0043233	CC	organelle lumen	29	0.000186
GO:0070013	CC	intracellular organelle lumen	28	0.000428
GO:0030054	CC	cell junction	27	4.65e-13
GO:0005856	CC	cytoskeleton	27	1.34e-08
GO:0044429	CC	mitochondrial part	26	3.64e-09
GO:0031967	CC	organelle envelope	26	4.65e-09
GO:0012505	CC	endomembrane system	26	0.00281
GO:0044430	CC	cytoskeletal part	25	8.24e-10
GO:0098805	CC	whole membrane	24	9.7e-07
GO:0044428	CC	nuclear part	24	0.00347
GO:0031966	CC	mitochondrial membrane	23	6.83e-09
GO:0005740	CC	mitochondrial envelope	23	1.16e-08
GO:0098588	CC	bounding membrane of organelle	21	0.00235
GO:0031981	CC	nuclear lumen	21	0.00835
GO:0005743	CC	mitochondrial inner membrane	19	1.19e-07
GO:0097458	CC	neuron part	18	1.11e-08
GO:0016023	CC	cytoplasmic membrane-bounded vesicle	18	1.51e-06
GO:0043005	CC	neuron projection	17	2.48e-10
GO:0098796	CC	membrane protein complex	17	8.79e-05
GO:0005615	CC	extracellular space	16	0.000306
GO:0005654	CC	nucleoplasm	16	0.0239
GO:0005925	CC	focal adhesion	15	1.07e-09
GO:1902494	CC	catalytic complex	15	0.000206
GO:0044459	CC	plasma membrane part	15	0.00143
GO:0015630	CC	microtubule cytoskeleton	14	0.000297
GO:0044297	CC	cell body	12	1.22e-09
GO:0070469	CC	respiratory chain	12	6.83e-09
GO:0098590	CC	plasma membrane region	12	0.000109
GO:0044455	CC	mitochondrial membrane part	11	6.56e-07
GO:0048471	CC	perinuclear region of cytoplasm	11	0.000177
GO:0098803	CC	respiratory chain complex	10	5.63e-08
GO:0031252	CC	cell leading edge	10	6.56e-07
GO:0036477	CC	somatodendritic compartment	10	2.97e-06
GO:0044433	CC	cytoplasmic vesicle part	10	0.000161
GO:0045202	CC	synapse	10	0.000312
GO:0044463	CC	cell projection part	10	0.000635
GO:0005773	CC	vacuole	10	0.000846
GO:0042470	CC	melanosome	9	9.79e-07
GO:0098800	CC	inner mitochondrial membrane protein complex	9	2.33e-06
GO:0030424	CC	axon	9	4.65e-06
GO:0044445	CC	cytosolic part	9	5.12e-05
GO:0015629	CC	actin cytoskeleton	9	8.43e-05
GO:0005768	CC	endosome	9	0.0112
GO:0043025	CC	neuronal cell body	8	3.3e-06
GO:0005746	CC	mitochondrial respiratory chain	8	3.78e-06
GO:1990204	CC	oxidoreductase complex	8	8.86e-06
GO:0005774	CC	vacuolar membrane	8	0.000416
GO:0044456	CC	synapse part	8	0.00143
GO:0005874	CC	microtubule	8	0.00168
GO:0005764	CC	lysosome	8	0.00572
GO:0030659	CC	cytoplasmic vesicle membrane	7	0.0098
GO:0009986	CC	cell surface	7	0.0175
GO:0005759	CC	mitochondrial matrix	7	0.0428
GO:0001726	CC	ruffle	6	9.98e-05
GO:0005765	CC	lysosomal membrane	6	0.00373
GO:0030141	CC	secretory granule	6	0.00429
GO:0005911	CC	cell-cell junction	6	0.0112
GO:0033177	CC	proton-transporting two-sector ATPase complex, proton-transporting domain	5	7.7e-05
GO:0005747	CC	mitochondrial respiratory chain complex I	5	0.00101
GO:0036464	CC	cytoplasmic ribonucleoprotein granule	5	0.00206
GO:0030027	CC	lamellipodium	5	0.00347
GO:0030425	CC	dendrite	5	0.00693
GO:0000276	CC	mitochondrial proton-transporting ATP synthase complex, coupling factor F(o)	4	7.1e-06
GO:0042583	CC	chromaffin granule	4	0.00045
GO:0031594	CC	neuromuscular junction	4	0.000581
GO:0030672	CC	synaptic vesicle membrane	4	0.000917
GO:0030136	CC	clathrin-coated vesicle	4	0.00611
GO:0008021	CC	synaptic vesicle	4	0.016
GO:0098793	CC	presynapse	4	0.016
GO:0005882	CC	intermediate filament	4	0.0223
GO:0005938	CC	cell cortex	4	0.0366
GO:0045111	CC	intermediate filament cytoskeleton	4	0.0437
GO:0097060	CC	synaptic membrane	4	0.0464
GO:0005883	CC	neurofilament	3	0.00013
GO:0042584	CC	chromaffin granule membrane	3	0.00138
GO:0045277	CC	respiratory chain complex IV	3	0.00897
GO:0032587	CC	ruffle membrane	3	0.0142
GO:0030175	CC	filopodium	3	0.0276
GO:0014069	CC	postsynaptic density	3	0.0382
GO:0005577	CC	fibrinogen complex	2	0.00957
GO:0005749	CC	mitochondrial respiratory chain complex II, succinate dehydrogenase complex (ubiquinone)	2	0.00957
GO:0034366	CC	spherical high-density lipoprotein particle	2	0.00957
GO:0045273	CC	respiratory chain complex II	2	0.00957
GO:0005832	CC	chaperonin-containing T-complex	2	0.0291
GO:0005833	CC	hemoglobin complex	2	0.0291
GO:0003674	MF	molecular_function	135	3.84e-33
GO:0005488	MF	binding	98	1.01e-21
GO:0003824	MF	catalytic activity	88	4.61e-27
GO:0043167	MF	ion binding	77	2.39e-21
GO:0097159	MF	organic cyclic compound binding	60	2.56e-13
GO:1901363	MF	heterocyclic compound binding	58	2.08e-12
GO:0043168	MF	anion binding	52	3.58e-20
GO:0036094	MF	small molecule binding	50	1.26e-18
GO:0000166	MF	nucleotide binding	44	1.06e-15
GO:0097367	MF	carbohydrate derivative binding	39	1.12e-13
GO:0043169	MF	cation binding	38	1.49e-06
GO:0032550	MF	purine ribonucleoside binding	37	1.7e-14
GO:0035639	MF	purine ribonucleoside triphosphate binding	37	1.7e-14
GO:0032555	MF	purine ribonucleotide binding	37	3.16e-14
GO:0046872	MF	metal ion binding	37	2.83e-06
GO:0016787	MF	hydrolase activity	34	1.94e-08
GO:0016491	MF	oxidoreductase activity	27	3.7e-12
GO:0005215	MF	transporter activity	26	4.88e-11
GO:0005524	MF	ATP binding	24	2.69e-08
GO:0005515	MF	protein binding	24	8.63e-06
GO:0003723	MF	RNA binding	21	4.1e-05
GO:0022892	MF	substrate-specific transporter activity	20	8.09e-08
GO:0016740	MF	transferase activity	20	0.00185
GO:0016462	MF	pyrophosphatase activity	19	2.27e-08
GO:0022857	MF	transmembrane transporter activity	18	5.15e-07
GO:0017111	MF	nucleoside-triphosphatase activity	17	2.14e-07
GO:0044822	MF	poly(A) RNA binding	17	3.86e-05
GO:0022891	MF	substrate-specific transmembrane transporter activity	16	6.3e-06
GO:0015075	MF	ion transmembrane transporter activity	15	1.25e-05
GO:0022890	MF	inorganic cation transmembrane transporter activity	14	4.22e-07
GO:0005525	MF	GTP binding	14	1.65e-06
GO:0005198	MF	structural molecule activity	14	0.000362
GO:0098772	MF	molecular function regulator	14	0.00171
GO:0046914	MF	transition metal ion binding	13	0.0307
GO:0015077	MF	monovalent inorganic cation transmembrane transporter activity	12	1.72e-06
GO:0048037	MF	cofactor binding	11	2.37e-05
GO:0008289	MF	lipid binding	11	0.000529
GO:0003924	MF	GTPase activity	10	1.08e-05
GO:0016301	MF	kinase activity	10	0.00209
GO:0016788	MF	hydrolase activity, acting on ester bonds	10	0.0174
GO:0030234	MF	enzyme regulator activity	10	0.0277
GO:0015078	MF	hydrogen ion transmembrane transporter activity	9	3.97e-06
GO:0016616	MF	oxidoreductase activity, acting on the CH-OH group of donors, NAD or NADP as acceptor	8	3.69e-05
GO:0005200	MF	structural constituent of cytoskeleton	7	1.35e-07
GO:0016829	MF	lyase activity	7	0.0033
GO:0016887	MF	ATPase activity	7	0.00497
GO:0019899	MF	enzyme binding	7	0.00996
GO:0042802	MF	identical protein binding	7	0.0128
GO:0016627	MF	oxidoreductase activity, acting on the CH-CH group of donors	6	5.36e-05
GO:0031406	MF	carboxylic acid binding	6	0.000828
GO:0016835	MF	carbon-oxygen lyase activity	5	0.00169
GO:0016209	MF	antioxidant activity	5	0.00186
GO:0009055	MF	electron carrier activity	5	0.00711
GO:0008135	MF	translation factor activity, RNA binding	5	0.00873
GO:1901681	MF	sulfur compound binding	5	0.0241
GO:0042623	MF	ATPase activity, coupled	5	0.0498
GO:0016628	MF	oxidoreductase activity, acting on the CH-CH group of donors, NAD or NADP as acceptor	4	0.000407
GO:0019205	MF	nucleobase-containing compound kinase activity	4	0.0015
GO:0004601	MF	peroxidase activity	4	0.00185
GO:0016836	MF	hydro-lyase activity	4	0.00543
GO:0016810	MF	hydrolase activity, acting on carbon-nitrogen (but not peptide) bonds	4	0.0233
GO:0051536	MF	iron-sulfur cluster binding	4	0.038
GO:0004550	MF	nucleoside diphosphate kinase activity	3	0.00279
GO:0051920	MF	peroxiredoxin activity	3	0.00279
GO:0004029	MF	aldehyde dehydrogenase (NAD) activity	3	0.00424
GO:0015485	MF	cholesterol binding	3	0.00424
GO:0019825	MF	oxygen binding	3	0.00543
GO:0005546	MF	phosphatidylinositol-4,5-bisphosphate binding	3	0.00996
GO:0005504	MF	fatty acid binding	3	0.0128
GO:0005544	MF	calcium-dependent phospholipid binding	3	0.0179
GO:0016597	MF	amino acid binding	3	0.0179
GO:0003725	MF	double-stranded RNA binding	3	0.0218
GO:0031625	MF	ubiquitin protein ligase binding	3	0.0255
GO:0004129	MF	cytochrome-c oxidase activity	3	0.0435
GO:0008177	MF	succinate dehydrogenase (ubiquinone) activity	2	0.00543
GO:0008379	MF	thioredoxin peroxidase activity	2	0.00543
GO:0030060	MF	L-malate dehydrogenase activity	2	0.00543
GO:0030546	MF	receptor activator activity	2	0.00543
GO:0036132	MF	13-prostaglandin reductase activity	2	0.00543
GO:0047522	MF	15-oxoprostaglandin 13-oxidase activity	2	0.00543
GO:0004427	MF	inorganic diphosphatase activity	2	0.0133
GO:0004775	MF	succinate-CoA ligase (ADP-forming) activity	2	0.0133
GO:0008143	MF	poly(A) binding	2	0.0133
GO:0044548	MF	S100 protein binding	2	0.0133
GO:0001786	MF	phosphatidylserine binding	2	0.0361
GO:0004089	MF	carbonate dehydratase activity	2	0.0361
GO:0016868	MF	intramolecular transferase activity, phosphotransferases	2	0.0361
GO:0030276	MF	clathrin binding	2	0.0361
GO:0016775	MF	phosphotransferase activity, nitrogenous group as acceptor	2	0.0498

## Sheet: Table S4
Supplementary S4 List of enriched GO terms of DA proteins in the pituitary between pre- and post-pubertal Brahman heifers
pathway ID	GO terms	pathway description	count in gene set	false discovery rate
GO:0008150	BP	biological_process	94	4.59e-20
GO:0044699	BP	single-organism process	83	1.91e-20
GO:0009987	BP	cellular process	81	1.87e-16
GO:0008152	BP	metabolic process	75	5.25e-17
GO:0044763	BP	single-organism cellular process	71	8.16e-17
GO:0065007	BP	biological regulation	65	1.54e-16
GO:0050789	BP	regulation of biological process	58	2.22e-13
GO:0071704	BP	organic substance metabolic process	53	5.02e-08
GO:0044237	BP	cellular metabolic process	52	1.77e-08
GO:0050794	BP	regulation of cellular process	51	1.95e-10
GO:0044238	BP	primary metabolic process	49	6.25e-07
GO:0044710	BP	single-organism metabolic process	42	3.45e-11
GO:0050896	BP	response to stimulus	39	9.84e-08
GO:0043170	BP	macromolecule metabolic process	38	5.39e-05
GO:0019222	BP	regulation of metabolic process	36	3.68e-07
GO:0065008	BP	regulation of biological quality	35	2.97e-14
GO:0044707	BP	single-multicellular organism process	34	9.14e-08
GO:0019538	BP	protein metabolic process	33	1.01e-07
GO:0060255	BP	regulation of macromolecule metabolic process	31	2.42e-06
GO:0071840	BP	cellular component organization or biogenesis	31	3.31e-06
GO:0006807	BP	nitrogen compound metabolic process	31	0.000601
GO:0048519	BP	negative regulation of biological process	30	9.84e-08
GO:0048518	BP	positive regulation of biological process	30	1.89e-06
GO:0016043	BP	cellular component organization	30	3.73e-06
GO:0048523	BP	negative regulation of cellular process	29	5.02e-08
GO:0044260	BP	cellular macromolecule metabolic process	29	0.0131
GO:0044767	BP	single-organism developmental process	28	8.32e-06
GO:0031323	BP	regulation of cellular metabolic process	28	0.000117
GO:1901564	BP	organonitrogen compound metabolic process	27	7.44e-09
GO:0044267	BP	cellular protein metabolic process	27	4.27e-06
GO:0080090	BP	regulation of primary metabolic process	27	0.000186
GO:0051716	BP	cellular response to stimulus	26	0.000339
GO:0009058	BP	biosynthetic process	26	0.0026
GO:0065009	BP	regulation of molecular function	25	5.02e-08
GO:0048856	BP	anatomical structure development	25	3.03e-05
GO:0051179	BP	localization	25	0.00273
GO:0006950	BP	response to stress	24	3.66e-06
GO:0048522	BP	positive regulation of cellular process	24	9.57e-05
GO:0006810	BP	transport	24	0.000747
GO:1901576	BP	organic substance biosynthetic process	24	0.0085
GO:0034641	BP	cellular nitrogen compound metabolic process	24	0.0348
GO:0051246	BP	regulation of protein metabolic process	23	2.36e-07
GO:0044249	BP	cellular biosynthetic process	23	0.0139
GO:0050790	BP	regulation of catalytic activity	22	1.67e-07
GO:0043933	BP	macromolecular complex subunit organization	22	1.94e-07
GO:0009892	BP	negative regulation of metabolic process	22	2.34e-07
GO:0032268	BP	regulation of cellular protein metabolic process	21	2.21e-06
GO:0048869	BP	cellular developmental process	21	7.07e-05
GO:1902578	BP	single-organism localization	21	0.000589
GO:0007275	BP	multicellular organismal development	21	0.00133
GO:0007154	BP	cell communication	21	0.00141
GO:0009893	BP	positive regulation of metabolic process	20	0.000275
GO:0048731	BP	system development	20	0.000512
GO:0044765	BP	single-organism transport	20	0.000719
GO:1901566	BP	organonitrogen compound biosynthetic process	19	1.01e-06
GO:0044281	BP	small molecule metabolic process	19	3.75e-05
GO:0042221	BP	response to chemical	19	6.65e-05
GO:0048583	BP	regulation of response to stimulus	19	0.000999
GO:0007165	BP	signal transduction	19	0.0033
GO:0010468	BP	regulation of gene expression	19	0.00546
GO:0044700	BP	single organism signaling	19	0.00547
GO:0055114	BP	oxidation-reduction process	18	6.5e-06
GO:0031324	BP	negative regulation of cellular metabolic process	18	1.43e-05
GO:0051128	BP	regulation of cellular component organization	18	3.75e-05
GO:0030154	BP	cell differentiation	18	0.00112
GO:0006996	BP	organelle organization	18	0.00323
GO:0031326	BP	regulation of cellular biosynthetic process	18	0.012
GO:0044092	BP	negative regulation of molecular function	17	5.34e-08
GO:0051336	BP	regulation of hydrolase activity	17	2.05e-07
GO:0071822	BP	protein complex subunit organization	17	2.21e-06
GO:0010605	BP	negative regulation of macromolecule metabolic process	17	5.81e-05
GO:0010604	BP	positive regulation of macromolecule metabolic process	17	0.000472
GO:0043086	BP	negative regulation of catalytic activity	16	2.19e-08
GO:0044085	BP	cellular component biogenesis	16	0.0012
GO:0031325	BP	positive regulation of cellular metabolic process	16	0.00198
GO:0022607	BP	cellular component assembly	15	0.00107
GO:0009966	BP	regulation of signal transduction	15	0.00202
GO:0051239	BP	regulation of multicellular organismal process	15	0.00271
GO:0030162	BP	regulation of proteolysis	14	3.14e-07
GO:0032269	BP	negative regulation of cellular protein metabolic process	14	4.27e-06
GO:0006518	BP	peptide metabolic process	14	9.56e-06
GO:0042592	BP	homeostatic process	14	8.5e-05
GO:0007399	BP	nervous system development	14	0.000111
GO:0065003	BP	macromolecular complex assembly	14	0.000111
GO:0009056	BP	catabolic process	14	0.00298
GO:0006464	BP	cellular protein modification process	14	0.0236
GO:0006412	BP	translation	13	1.14e-05
GO:0043436	BP	oxoacid metabolic process	13	0.00015
GO:0009653	BP	anatomical structure morphogenesis	13	0.00391
GO:0050793	BP	regulation of developmental process	13	0.0065
GO:0032879	BP	regulation of localization	13	0.0222
GO:0048513	BP	organ development	13	0.0313
GO:0051346	BP	negative regulation of hydrolase activity	12	1.94e-07
GO:0048699	BP	generation of neurons	12	1.63e-05
GO:0042981	BP	regulation of apoptotic process	12	0.0011
GO:0010628	BP	positive regulation of gene expression	12	0.00352
GO:1901575	BP	organic substance catabolic process	12	0.0123
GO:0052548	BP	regulation of endopeptidase activity	11	9.82e-07
GO:0006461	BP	protein complex assembly	11	0.00128
GO:0070271	BP	protein complex biogenesis	11	0.00128
GO:0019752	BP	carboxylic acid metabolic process	11	0.00198
GO:0006952	BP	defense response	11	0.0026
GO:0048585	BP	negative regulation of response to stimulus	11	0.00364
GO:0031399	BP	regulation of protein modification process	11	0.0106
GO:0031328	BP	positive regulation of cellular biosynthetic process	11	0.0157
GO:0051049	BP	regulation of transport	11	0.0206
GO:0009605	BP	response to external stimulus	11	0.024
GO:0048584	BP	positive regulation of response to stimulus	11	0.024
GO:0010951	BP	negative regulation of endopeptidase activity	10	6.41e-07
GO:0044712	BP	single-organism catabolic process	10	0.00318
GO:0080134	BP	regulation of response to stress	10	0.00762
GO:0051247	BP	positive regulation of protein metabolic process	10	0.0126
GO:0042325	BP	regulation of phosphorylation	10	0.0144
GO:2000026	BP	regulation of multicellular organismal development	10	0.0144
GO:0048468	BP	cell development	10	0.0154
GO:0035556	BP	intracellular signal transduction	10	0.0158
GO:0006811	BP	ion transport	10	0.0293
GO:0044248	BP	cellular catabolic process	10	0.041
GO:0002376	BP	immune system process	10	0.0449
GO:0030030	BP	cell projection organization	9	0.00131
GO:0032989	BP	cellular component morphogenesis	9	0.00266
GO:0051241	BP	negative regulation of multicellular organismal process	9	0.00817
GO:0002682	BP	regulation of immune system process	9	0.0156
GO:0009967	BP	positive regulation of signal transduction	9	0.0232
GO:0045595	BP	regulation of cell differentiation	9	0.0236
GO:0001932	BP	regulation of protein phosphorylation	9	0.0283
GO:1901135	BP	carbohydrate derivative metabolic process	9	0.031
GO:0006629	BP	lipid metabolic process	9	0.0498
GO:0060284	BP	regulation of cell development	8	0.000588
GO:0048858	BP	cell projection morphogenesis	8	0.000651
GO:0050776	BP	regulation of immune response	8	0.00122
GO:0048666	BP	neuron development	8	0.00131
GO:0032787	BP	monocarboxylic acid metabolic process	8	0.00142
GO:0051129	BP	negative regulation of cellular component organization	8	0.00166
GO:0030182	BP	neuron differentiation	8	0.00325
GO:0000902	BP	cell morphogenesis	8	0.00522
GO:0019725	BP	cellular homeostasis	8	0.00541
GO:0043066	BP	negative regulation of apoptotic process	8	0.0154
GO:0034622	BP	cellular macromolecular complex assembly	8	0.0175
GO:0007010	BP	cytoskeleton organization	8	0.021
GO:1901700	BP	response to oxygen-containing compound	8	0.0313
GO:0009968	BP	negative regulation of signal transduction	8	0.035
GO:0031175	BP	neuron projection development	7	0.00137
GO:0050878	BP	regulation of body fluid levels	7	0.00165
GO:0045087	BP	innate immune response	7	0.00541
GO:0009894	BP	regulation of catabolic process	7	0.0279
GO:0018193	BP	peptidyl-amino acid modification	7	0.0286
GO:0051093	BP	negative regulation of developmental process	7	0.0313
GO:0022603	BP	regulation of anatomical structure morphogenesis	7	0.0442
GO:0051258	BP	protein polymerization	6	3.76e-05
GO:0007596	BP	blood coagulation	6	0.00109
GO:0019216	BP	regulation of lipid metabolic process	6	0.00364
GO:0042060	BP	wound healing	6	0.00447
GO:0006935	BP	chemotaxis	6	0.0143
GO:0001775	BP	cell activation	6	0.0313
GO:0043009	BP	chordate embryonic development	6	0.0336
GO:0007417	BP	central nervous system development	6	0.045
GO:0030168	BP	platelet activation	5	0.000453
GO:0045454	BP	cell redox homeostasis	5	0.000453
GO:0048812	BP	neuron projection morphogenesis	5	0.0121
GO:0001503	BP	ossification	5	0.0157
GO:0002697	BP	regulation of immune effector process	5	0.0157
GO:0050767	BP	regulation of neurogenesis	5	0.021
GO:0006417	BP	regulation of translation	5	0.0313
GO:0006457	BP	protein folding	5	0.0381
GO:0032368	BP	regulation of lipid transport	4	0.00184
GO:0043200	BP	response to amino acid	4	0.00221
GO:0072593	BP	reactive oxygen species metabolic process	4	0.00695
GO:0046890	BP	regulation of lipid biosynthetic process	4	0.0206
GO:0030198	BP	extracellular matrix organization	4	0.0217
GO:0030100	BP	regulation of endocytosis	4	0.0226
GO:0007265	BP	Ras protein signal transduction	4	0.0327
GO:0007409	BP	axonogenesis	4	0.0369
GO:0061564	BP	axon development	4	0.0416
GO:0070206	BP	protein trimerization	3	0.00129
GO:0042304	BP	regulation of fatty acid biosynthetic process	3	0.00545
GO:0030199	BP	collagen fibril organization	3	0.00908
GO:2001021	BP	negative regulation of response to DNA damage stimulus	3	0.00908
GO:0002718	BP	regulation of cytokine production involved in immune response	3	0.019
GO:0001523	BP	retinoid metabolic process	3	0.0216
GO:0050994	BP	regulation of lipid catabolic process	3	0.0216
GO:1903510	BP	mucopolysaccharide metabolic process	3	0.0216
GO:0021782	BP	glial cell development	3	0.0237
GO:0006956	BP	complement activation	3	0.0274
GO:0002698	BP	negative regulation of immune effector process	3	0.0369
GO:0046031	BP	ADP metabolic process	3	0.0369
GO:0050777	BP	negative regulation of immune response	3	0.0369
GO:0019218	BP	regulation of steroid metabolic process	3	0.0405
GO:0045807	BP	positive regulation of endocytosis	3	0.0428
GO:0010903	BP	negative regulation of very-low-density lipoprotein particle remodeling	2	0.00541
GO:0019800	BP	peptide cross-linking via chondroitin 4-sulfate glycosaminoglycan	2	0.00541
GO:0030300	BP	regulation of intestinal cholesterol absorption	2	0.00541
GO:0070168	BP	negative regulation of biomineral tissue development	2	0.00541
GO:0018206	BP	peptidyl-methionine modification	2	0.0138
GO:0034380	BP	high-density lipoprotein particle assembly	2	0.0138
GO:0043589	BP	skin morphogenesis	2	0.0138
GO:0070208	BP	protein heterotrimerization	2	0.0138
GO:0002740	BP	negative regulation of cytokine secretion involved in immune response	2	0.0222
GO:0006656	BP	phosphatidylcholine biosynthetic process	2	0.0222
GO:0010873	BP	positive regulation of cholesterol esterification	2	0.0222
GO:0018158	BP	protein oxidation	2	0.0222
GO:0033700	BP	phospholipid efflux	2	0.0222
GO:0034370	BP	triglyceride-rich lipoprotein particle remodeling	2	0.0222
GO:0035518	BP	histone H2A monoubiquitination	2	0.0222
GO:0043691	BP	reverse cholesterol transport	2	0.0222
GO:0006450	BP	regulation of translational fidelity	2	0.0313
GO:0019430	BP	removal of superoxide radicals	2	0.0313
GO:0030449	BP	regulation of complement activation	2	0.0313
GO:0045723	BP	positive regulation of fatty acid biosynthetic process	2	0.0313
GO:0071451	BP	cellular response to superoxide	2	0.0313
GO:0014002	BP	astrocyte development	2	0.0407
GO:0033344	BP	cholesterol efflux	2	0.0407
GO:0050654	BP	chondroitin sulfate proteoglycan metabolic process	2	0.0407
GO:1902230	BP	negative regulation of intrinsic apoptotic signaling pathway in response to DNA damage	2	0.0407
GO:0043226	CC	organelle	83	2.86e-19
GO:0005575	CC	cellular_component	82	8.86e-12
GO:0043227	CC	membrane-bounded organelle	81	1.71e-19
GO:0005737	CC	cytoplasm	81	3.72e-19
GO:0005623	CC	cell	78	4.5e-12
GO:0044464	CC	cell part	77	8.86e-12
GO:0005622	CC	intracellular	74	6.58e-12
GO:0044421	CC	extracellular region part	72	4.26e-42
GO:0043229	CC	intracellular organelle	72	7.27e-14
GO:0044424	CC	intracellular part	71	5.98e-11
GO:0005576	CC	extracellular region	69	1.53e-34
GO:0031988	CC	membrane-bounded vesicle	65	5.16e-37
GO:0031982	CC	vesicle	64	1.12e-35
GO:0044444	CC	cytoplasmic part	64	4.96e-17
GO:0043231	CC	intracellular membrane-bounded organelle	60	2.05e-09
GO:0070062	CC	extracellular exosome	59	1.11e-36
GO:0044446	CC	intracellular organelle part	56	2.96e-12
GO:0044422	CC	organelle part	56	6.58e-12
GO:0016020	CC	membrane	49	7.23e-08
GO:0032991	CC	macromolecular complex	42	7.04e-10
GO:0043232	CC	intracellular non-membrane-bounded organelle	35	9.95e-10
GO:0005634	CC	nucleus	35	1.56e-05
GO:0005615	CC	extracellular space	32	1.34e-20
GO:0043234	CC	protein complex	30	9.71e-06
GO:0031974	CC	membrane-enclosed lumen	28	9.68e-07
GO:0005829	CC	cytosol	27	3.79e-12
GO:0043233	CC	organelle lumen	26	6.71e-06
GO:0070013	CC	intracellular organelle lumen	25	2.09e-05
GO:0031090	CC	organelle membrane	23	0.000761
GO:0005856	CC	cytoskeleton	22	3.44e-08
GO:0012505	CC	endomembrane system	22	0.000716
GO:0044428	CC	nuclear part	20	0.00135
GO:0031981	CC	nuclear lumen	19	0.000806
GO:0042995	CC	cell projection	18	1.26e-07
GO:0044430	CC	cytoskeletal part	18	2.47e-07
GO:0071944	CC	cell periphery	18	0.021
GO:0030054	CC	cell junction	16	8.85e-07
GO:0005925	CC	focal adhesion	15	8.86e-12
GO:0016023	CC	cytoplasmic membrane-bounded vesicle	15	2.15e-06
GO:0098588	CC	bounding membrane of organelle	14	0.0435
GO:0005783	CC	endoplasmic reticulum	13	0.00306
GO:0005840	CC	ribosome	12	1.27e-06
GO:0030529	CC	ribonucleoprotein complex	12	0.00051
GO:0043209	CC	myelin sheath	11	4.98e-09
GO:0044445	CC	cytosolic part	11	2.26e-08
GO:0031012	CC	extracellular matrix	11	1.49e-07
GO:0015630	CC	microtubule cytoskeleton	11	0.000882
GO:0044432	CC	endoplasmic reticulum part	11	0.00241
GO:0022626	CC	cytosolic ribosome	9	2.8e-08
GO:0044391	CC	ribosomal subunit	9	5.19e-06
GO:0015629	CC	actin cytoskeleton	9	5.97e-06
GO:0005730	CC	nucleolus	9	0.00777
GO:0042470	CC	melanosome	8	1.11e-06
GO:0005578	CC	proteinaceous extracellular matrix	8	4.23e-05
GO:0031252	CC	cell leading edge	7	7.48e-05
GO:0097458	CC	neuron part	7	0.0451
GO:0043005	CC	neuron projection	6	0.0284
GO:0044463	CC	cell projection part	6	0.0451
GO:0022625	CC	cytosolic large ribosomal subunit	5	4.45e-05
GO:0072562	CC	blood microparticle	5	0.000129
GO:0005581	CC	collagen trimer	5	0.00015
GO:0005788	CC	endoplasmic reticulum lumen	5	0.000236
GO:0044297	CC	cell body	5	0.0046
GO:0022627	CC	cytosolic small ribosomal subunit	4	0.00116
GO:0001726	CC	ruffle	4	0.0046
GO:0043025	CC	neuronal cell body	4	0.0136
GO:0005938	CC	cell cortex	4	0.0167
GO:0005577	CC	fibrinogen complex	3	5.77e-05
GO:0005583	CC	fibrillar collagen trimer	3	5.77e-05
GO:0034366	CC	spherical high-density lipoprotein particle	3	5.77e-05
GO:0098643	CC	banded collagen fibril	3	5.77e-05
GO:0005584	CC	collagen type I trimer	2	0.00134
GO:0002102	CC	podosome	2	0.0303
GO:0042627	CC	chylomicron	2	0.0303
GO:0034361	CC	very-low-density lipoprotein particle	2	0.0454
GO:0003674	MF	molecular_function	99	1.8e-26
GO:0005488	MF	binding	67	6.79e-14
GO:0003824	MF	catalytic activity	46	7.76e-09
GO:0097159	MF	organic cyclic compound binding	43	2.49e-09
GO:1901363	MF	heterocyclic compound binding	39	1.57e-07
GO:0043167	MF	ion binding	38	7.24e-06
GO:0003676	MF	nucleic acid binding	24	0.000166
GO:0043169	MF	cation binding	23	0.00834
GO:0036094	MF	small molecule binding	22	0.000249
GO:0003723	MF	RNA binding	21	2.49e-07
GO:0046872	MF	metal ion binding	21	0.0331
GO:0016787	MF	hydrolase activity	20	0.00142
GO:0043168	MF	anion binding	20	0.00213
GO:0005198	MF	structural molecule activity	19	1.29e-09
GO:0000166	MF	nucleotide binding	17	0.0159
GO:0030234	MF	enzyme regulator activity	16	1.27e-07
GO:0044822	MF	poly(A) RNA binding	16	3.62e-06
GO:0097367	MF	carbohydrate derivative binding	16	0.0159
GO:0004857	MF	enzyme inhibitor activity	14	9.41e-10
GO:0016491	MF	oxidoreductase activity	13	0.0012
GO:0003735	MF	structural constituent of ribosome	12	7.02e-07
GO:0004866	MF	endopeptidase inhibitor activity	10	6.73e-08
GO:0005525	MF	GTP binding	9	0.00158
GO:0005509	MF	calcium ion binding	8	0.0159
GO:0017111	MF	nucleoside-triphosphatase activity	8	0.0368
GO:0004867	MF	serine-type endopeptidase inhibitor activity	5	0.00142
GO:0016853	MF	isomerase activity	5	0.0303
GO:0016829	MF	lyase activity	5	0.0436
GO:0005200	MF	structural constituent of cytoskeleton	4	0.00183
GO:0004869	MF	cysteine-type endopeptidase inhibitor activity	4	0.00352
GO:0005496	MF	steroid binding	4	0.00352
GO:0016860	MF	intramolecular oxidoreductase activity	4	0.00409
GO:0008238	MF	exopeptidase activity	4	0.0331
GO:0009055	MF	electron carrier activity	4	0.0331
GO:0005201	MF	extracellular matrix structural constituent	3	0.0117
GO:0008035	MF	high-density lipoprotein particle binding	2	0.0159
GO:0060228	MF	phosphatidylcholine-sterol O-acyltransferase activator activity	2	0.0159
GO:0017127	MF	cholesterol transporter activity	2	0.0294
GO:0031210	MF	phosphatidylcholine binding	2	0.0294

## Sheet: Table S5
Supplementary S5 List of KEGG pathway enrichment from list of DA proteins in the hypothalamus
pathway ID	pathway description	count in gene set	false discovery rate
1100	Metabolic pathways	57	1.7e-16
1120	Microbial metabolism in diverse environments	23	1.7e-16
1200	Carbon metabolism	22	1.03e-18
190	Oxidative phosphorylation	18	6.66e-12
5010	Alzheimer s disease	18	1.96e-10
5016	Huntington s disease	18	5.56e-10
5012	Parkinson s disease	16	1.64e-09
4932	Non-alcoholic fatty liver disease (NAFLD)	12	1.08e-05
4540	Gap junction	11	2.9e-07
4972	Pancreatic secretion	11	6.02e-07
4145	Phagosome	11	7.57e-05
10	Glycolysis / Gluconeogenesis	10	9.6e-08
1230	Biosynthesis of amino acids	10	4.9e-07
4015	Rap1 signaling pathway	10	0.00291
20	Citrate cycle (TCA cycle)	9	3.58e-09
620	Pyruvate metabolism	9	4.26e-08
4724	Glutamatergic synapse	9	0.000154
4725	Cholinergic synapse	9	0.000155
4728	Dopaminergic synapse	9	0.000325
4921	Oxytocin signaling pathway	9	0.00115
4810	Regulation of actin cytoskeleton	9	0.00786
4971	Gastric acid secretion	8	5.96e-05
4713	Circadian entrainment	8	0.000283
4916	Melanogenesis	8	0.000357
4261	Adrenergic signaling in cardiomyocytes	8	0.0034
4020	Calcium signaling pathway	8	0.0124
630	Glyoxylate and dicarboxylate metabolism	7	3.83e-07
4720	Long-term potentiation	7	0.000154
4915	Estrogen signaling pathway	7	0.00204
4726	Serotonergic synapse	7	0.00446
4360	Axon guidance	7	0.0064
4022	cGMP-PKG signaling pathway	7	0.0237
4961	Endocrine and other factor-regulated calcium reabsorption	6	0.000228
5014	Amyotrophic lateral sclerosis (ALS)	6	0.000365
4730	Long-term depression	6	0.000941
4260	Cardiac muscle contraction	6	0.00285
5100	Bacterial invasion of epithelial cells	6	0.00291
4911	Insulin secretion	6	0.00438
4970	Salivary secretion	6	0.00446
4727	GABAergic synapse	6	0.00495
4723	Retrograde endocannabinoid signaling	6	0.0111
4670	Leukocyte transendothelial migration	6	0.0217
4722	Neurotrophin signaling pathway	6	0.0222
4611	Platelet activation	6	0.0268
4964	Proximal tubule bicarbonate reclamation	5	0.000122
30	Pentose phosphate pathway	5	0.000228
51	Fructose and mannose metabolism	5	0.000459
5143	African trypanosomiasis	5	0.000586
330	Arginine and proline metabolism	5	0.00641
4976	Bile secretion	5	0.0111
4912	GnRH signaling pathway	5	0.0213
4666	Fc gamma R-mediated phagocytosis	5	0.0217
4066	HIF-1 signaling pathway	5	0.0394
4750	Inflammatory mediator regulation of TRP channels	5	0.0432
910	Nitrogen metabolism	4	0.000561
640	Propanoate metabolism	4	0.00378
250	Alanine, aspartate and glutamate metabolism	4	0.00663
520	Amino sugar and nucleotide sugar metabolism	4	0.018
562	Inositol phosphate metabolism	4	0.036
5214	Glioma	4	0.036
4721	Synaptic vesicle cycle	4	0.0375
5211	Renal cell carcinoma	4	0.0439
3320	PPAR signaling pathway	4	0.0497
4918	Thyroid hormone synthesis	4	0.0497
4966	Collecting duct acid secretion	3	0.0253
52	Galactose metabolism	3	0.036
270	Cysteine and methionine metabolism	3	0.0431
